# Supplementary material for: A poxvirus Bcl-2-like gene family involved in regulation of host immune response: sequence similarity and evolutionary history
Source: Virol J. 2010 Mar 15;7:59. doi: 10.1186/1743-422X-7-59 (PMC2907574; doi:10.1186/1743-422X-7-59)
Supplement: Additional file 1 — Poxvirus protein sequences detected by an iterative HMM search. Poxvirus protein sequences detected with an e-value < 1 in the final round after an iterative HMM search started with the Pox_A46 HMM profile from Pfam database against a poxvirus protein sequence database from the Poxvirus Bioinformatics Resource Center http://www.poxvirus.org. [file 1743-422X-7-59-S1.XLS]

## Sheet: Sheet1
Description	Gene name	VOC_id	VV_COP orthologue	Locus	GenBank accession	Species	VBRC_gene_id	VBRC_genome_id	Pfam
Unknown	CMLV-CMS-006	VF559	C16L;B15R;B22R	5L	AAG37460	Camelpox virus	41102	1493	Pox_A46
Unknown	CMLV-CMS-022	VF602	C6L	20L	AAG37476	Camelpox virus	41118	1493	Pox_A46
Virokine/NFkB inhibitor	CMLV-CMS-028	VF592	N1L	26L	AAG37482	Camelpox virus	41124	1493	Orthopox_N1
Alpha amanitin sensitivity protein	CMLV-CMS-029	VF608	N2L	27	AAG37483	Camelpox virus	41125	1493	Pox_N2L
Unknown	CMLV-CMS-038	VF610	K7R	35R	AAG37492	Camelpox virus	41134	1493	Pox_A46
IL-1 signaling inhibitor	CMLV-CMS-209	VF624	A46R	163R	AAG37662	Camelpox virus	41305	1493	Pox_A46
Unknown	CMLV-CMS-242	VF559	C16L;B15R;B22R	189R	AAG37695	Camelpox virus	41338	1493	Pox_A46
Unknown	CMLV-M96-005	VF559	C16L;B15R;B22R	5	NP_570395	Camelpox virus	40711	1491	Pox_A46
Unknown	CMLV-M96-020	VF602	C6L	20	NP_570410	Camelpox virus	40726	1491	Pox_A46
Virokine/NFkB inhibitor	CMLV-M96-026	VF592	N1L	26	NP_570416	Camelpox virus	40732	1491	Orthopox_N1
Alpha amanitin sensitivity protein	CMLV-M96-027	VF607	N2L	27	NP_570417	Camelpox virus	40733	1491	Pox_N2L
Unknown	CMLV-M96-035	VF610	K7R	35	NP_570425	Camelpox virus	40741	1491	Pox_A46
IL-1 signaling inhibitor	CMLV-M96-168	VF624	A46R	166	NP_570556	Camelpox virus	40874	1491	Pox_A46
Unknown	CMLV-M96-194	VF559	C16L;B15R;B22R	192	NP_570582	Camelpox virus	40900	1491	Pox_A46
Unknown	CPXV-BR-009	VF559	C16L;B15R;B22R	9	NP_619797	Cowpox virus	41708	1496	Pox_A46
Alpha amanitin sensitivity protein	CPXV-BR-010	VF607	N2L	10	NP_619799	Cowpox virus	41709	1496	Pox_N2L
Unknown	CPXV-BR-030	VF602	C6L	30	NP_619819	Cowpox virus	41729	1496	Pox_A46
Unknown	CPXV-BR-036	VF606	C1L	36	NP_619825	Cowpox virus	41735	1496	Orthopox_C1
Virokine/NFkB inhibitor	CPXV-BR-037	VF592	N1L	37	NP_619826	Cowpox virus	41736	1496	Orthopox_N1
Alpha amanitin sensitivity protein	CPXV-BR-038	VF607	N2L	38	NP_619827	Cowpox virus	41737	1496	Pox_N2L
Unknown	CPXV-BR-046	VF610	K7R	46	NP_619835	Cowpox virus	41745	1496	Pox_A46
IL-1 signaling inhibitor	CPXV-BR-190	VF624	A46R	184	NP_619966	Cowpox virus	41889	1496	Pox_A46
Intracellular TLR and IL-1 signaling inhibitor	CPXV-BR-196	VF588	A52R	190	NP_619972	Cowpox virus	41895	1496	Pox_A46
Unknown	CPXV-BR-214	VF559	C16L;B15R;B22R	208	NP_619989	Cowpox virus	41913	1496	Pox_A46
Unknown	CPXV-BR-228	VF559	C16L;B15R;B22R	222	NP_620002	Cowpox virus	41927	1496	Pox_A46
Unknown	CPXV-GER91-005	VF559	C16L;B15R;B22R	unknown	ABD97352	Cowpox virus	56380	2214	Pox_A46
Alpha amanitin sensitivity protein	CPXV-GER91-006	VF607	N2L	alpha-amanitin target protein	ABD97353	Cowpox virus	56381	2214	Pox_N2L
Unknown	CPXV-GER91-028	VF602	C6L	unknown	ABD97375	Cowpox virus	56403	2214	Pox_A46
Unknown	CPXV-GER91-034	VF606	C1L	unknown	ABD97381	Cowpox virus	56409	2214	Orthopox_C1
Virokine/NFkB inhibitor	CPXV-GER91-035	VF592	N1L	unknown	ABD97382	Cowpox virus	56410	2214	Orthopox_N1
Alpha amanitin sensitivity protein	CPXV-GER91-036	VF607	N2L	alpha-amanitin target protein	ABD97383	Cowpox virus	56411	2214	Pox_N2L
Unknown	CPXV-GER91-044	VF610	K7R	unknown	ABD97391	Cowpox virus	56419	2214	Pox_A46
IL-1 signaling inhibitor	CPXV-GER91-172	VF624	A46R	unknown	ABD97519	Cowpox virus	56547	2214	Pox_A46
Intracellular TLR and IL-1 signaling inhibitor	CPXV-GER91-178	VF588	A52R	unknown	ABD97525	Cowpox virus	56553	2214	Pox_A46
Unknown	CPXV-GER91-196	VF559	C16L;B15R;B22R	unknown	ABD97543	Cowpox virus	56571	2214	Pox_A46
Unknown	CPXV-GER91-215	VF559	C16L;B15R;B22R	unknown	ABD97562	Cowpox virus	56590	2214	Pox_A46
Unknown	CPXV-GRI-005	VF559	C16L;B15R;B22R	D5L	CAD90589	Cowpox virus	42662	1501	Pox_A46
Alpha amanitin sensitivity protein	CPXV-GRI-006	VF607	N2L	D6L	CAA64091	Cowpox virus	42663	1501	Pox_N2L
Unknown	CPXV-GRI-028	VF602	C6L	C14L	CAA64099	Cowpox virus	42685	1501	Pox_A46
Unknown	CPXV-GRI-033	VF606	C1L	C19L	CAA64104	Cowpox virus	42690	1501	Orthopox_C1
Virokine/NFkB inhibitor	CPXV-GRI-034	VF592	N1L	Q1L	CAA64105	Cowpox virus	42691	1501	Orthopox_N1
Alpha amanitin sensitivity protein	CPXV-GRI-035	VF607	N2L	Q2L	CAA64106	Cowpox virus	42692	1501	Pox_N2L
Unknown	CPXV-GRI-043	VF610	K7R	M6R	CAA64114	Cowpox virus	42700	1501	Pox_A46
IL-1 signaling inhibitor	CPXV-GRI-173	VF624	A46R	A49R	CAD90716	Cowpox virus	42830	1501	Pox_A46
Intracellular TLR and IL-1 signaling inhibitor	CPXV-GRI-179	VF588	A52R	A55R	CAD90722	Cowpox virus	42836	1501	Pox_A46
Unknown	CPXV-GRI-196	VF559	C16L;B15R;B22R	B13R	CAD90739	Cowpox virus	42853	1501	Pox_A46
Unknown	CPXV-GRI-210	VF559	C16L;B15R;B22R	I1R	CAD90753	Cowpox virus	42867	1501	Pox_A46
Unknown	DPV-W1170_84-001	VF559	C16L;B15R;B22R			Mule deer poxvirus	45284	1516	Pox_A46
Alpha amanitin sensitivity protein	DPV-W1170_84-009	VF607	N2L			Mule deer poxvirus	45292	1516	Pox_N2L
Alpha amanitin sensitivity protein	DPV-W1170_84-011	VF607	N2L			Mule deer poxvirus	45294	1516	Pox_N2L
Unknown	DPV-W1170_84-147	VF585				Mule deer poxvirus	45430	1516	Pox_A46
Intracellular TLR and IL-1 signaling inhibitor	DPV-W1170_84-151	VF588	A52R			Mule deer poxvirus	45434	1516	Pox_A46
Virokine/NFkB inhibitor	DPV-W1170_84-156	VF592	N1L			Mule deer poxvirus	45439	1516	Orthopox_N1
Unknown	DPV-W1170_84-158	VF739				Mule deer poxvirus	45441	1516	Pox_A46
Unknown	DPV-W1170_84-170	VF559	C16L;B15R;B22R			Mule deer poxvirus	45453	1516	Pox_A46
Unknown	DPV-W848_83-001	VF559	C16L;B15R;B22R	1	YP_227379	Mule deer poxvirus	45114	1515	Pox_A46
Alpha amanitin sensitivity protein	DPV-W848_83-009	VF607	N2L	9	YP_227386	Mule deer poxvirus	45122	1515	Pox_N2L
Alpha amanitin sensitivity protein	DPV-W848_83-011	VF607	N2L	11	YP_227388	Mule deer poxvirus	45124	1515	Pox_N2L
Unknown	DPV-W848_83-146	VF585		148	YP_227523	Mule deer poxvirus	45259	1515	Pox_A46
Intracellular TLR and IL-1 signaling inhibitor	DPV-W848_83-150	VF588	A52R	152	YP_227527	Mule deer poxvirus	45263	1515	Pox_A46
Virokine/NFkB inhibitor	DPV-W848_83-155	VF592	N1L	157	YP_227532	Mule deer poxvirus	45268	1515	Orthopox_N1
Unknown	DPV-W848_83-157	VF739		159	YP_227534	Mule deer poxvirus	45270	1515	Pox_A46
Unknown	DPV-W848_83-170	VF559	C16L;B15R;B22R	172	YP_227547	Mule deer poxvirus	45283	1515	Pox_A46
Unknown	ECTV-Mos-017	VF602	C6L	16	NP_671534	Ectromelia virus	40936	1492	Pox_A46
Virokine/NFkB inhibitor	ECTV-Mos-020	VF592	N1L	19	NP_671537	Ectromelia virus	40939	1492	Orthopox_N1
Alpha amanitin sensitivity protein	ECTV-Mos-021	VF607	N2L	20	NP_671538	Ectromelia virus	40940	1492	Pox_N2L
IL-1 signaling inhibitor	ECTV-Mos-150	VF624	A46R	145	NP_671664	Ectromelia virus	41069	1492	Pox_A46
Unknown	ECTV-Mos-167	VF559	C16L;B15R;B22R	162	NP_671681	Ectromelia virus	41086	1492	Pox_A46
Unknown	ECTV-Nav-016	VF602	C6L	25		Ectromelia virus	42271	1499	Pox_A46
Virokine/NFkB inhibitor	ECTV-Nav-020	VF592	N1L	31		Ectromelia virus	42275	1499	Orthopox_N1
Alpha amanitin sensitivity protein	ECTV-Nav-021	VF607	N2L	32		Ectromelia virus	42276	1499	Pox_N2L
IL-1 signaling inhibitor	ECTV-Nav-153	VF624	A46R	168		Ectromelia virus	42408	1499	Pox_A46
Intracellular TLR and IL-1 signaling inhibitor	ECTV-Nav-159	VF588	A52R	174		Ectromelia virus	42414	1499	Pox_A46
Unknown	ECTV-Nav-172	VF559	C16L;B15R;B22R	190		Ectromelia virus	42427	1499	Pox_A46
Unknown	GTPV-G20LKV-001	VF559	C16L;B15R;B22R			Goatpox virus	44961	1514	Pox_A46
Unknown	GTPV-G20LKV-135	VF585				Goatpox virus	45095	1514	Pox_A46
Virokine/NFkB inhibitor	GTPV-G20LKV-141	VF592	N1L			Goatpox virus	45101	1514	Orthopox_N1
Unknown	GTPV-G20LKV-149	VF739				Goatpox virus	45109	1514	Pox_A46
Unknown	GTPV-G20LKV-153	VF559	C16L;B15R;B22R	147		Goatpox virus	45113	1514	Pox_A46
Unknown	GTPV-Pellor-001	VF559	C16L;B15R;B22R			Goatpox virus	44811	1513	Pox_A46
Unknown	GTPV-Pellor-133	VF585		129.5		Goatpox virus	44943	1513	Pox_A46
Virokine/NFkB inhibitor	GTPV-Pellor-139	VF592	N1L			Goatpox virus	44949	1513	Orthopox_N1
Unknown	GTPV-Pellor-147	VF739				Goatpox virus	44957	1513	Pox_A46
Unknown	HSPV-MNR76-008	VF559	C16L;B15R;B22R	HSPV006	ABH08095	Vaccinia virus	59645	2230	Pox_A46
Alpha amanitin sensitivity protein	HSPV-MNR76-009	VF607	N2L	HSPV007	ABH08096	Vaccinia virus	59646	2230	Pox_N2L
Unknown	HSPV-MNR76-037	VF602	C6L	HSPV025	ABH08124	Vaccinia virus	59674	2230	Pox_A46
Unknown	HSPV-MNR76-044	VF606	C1L	HSPV030	ABH08131	Vaccinia virus	59681	2230	Orthopox_C1
Virokine/NFkB inhibitor	HSPV-MNR76-045	VF592	N1L	HSPV031	ABH08132	Vaccinia virus	59682	2230	Orthopox_N1
Alpha amanitin sensitivity protein	HSPV-MNR76-046	VF607	N2L	HSPV032	ABH08133	Vaccinia virus	59683	2230	Pox_N2L
Unknown	HSPV-MNR76-056	VF610	K7R	HSPV040	ABH08143	Vaccinia virus	59693	2230	Pox_A46
IL-1 signaling inhibitor	HSPV-MNR76-190	VF624	A46R	HSPV168	ABH08277	Vaccinia virus	59827	2230	Pox_A46
Intracellular TLR and IL-1 signaling inhibitor	HSPV-MNR76-197	VF588	A52R	HSPV174	ABH08284	Vaccinia virus	59834	2230	Pox_A46
Unknown	HSPV-MNR76-217	VF559	C16L;B15R;B22R	HSPV191	ABH08304	Vaccinia virus	59854	2230	Pox_A46
Unknown	HSPV-MNR76-229	VF559	C16L;B15R;B22R	HSPV202	ABH08316	Vaccinia virus	59866	2230	Pox_A46
Unknown	LSDV-LW1959-001	VF559	C16L;B15R;B22R	1	AAN02725	Lumpy skin disease virus	42095	1498	Pox_A46
Alpha amanitin sensitivity protein	LSDV-LW1959-009	VF607	N2L	9	AAN02733	Lumpy skin disease virus	42103	1498	Pox_N2L
Unknown	LSDV-LW1959-140	VF585		136	AAN02862	Lumpy skin disease virus	42234	1498	Pox_A46
Virokine/NFkB inhibitor	LSDV-LW1959-146	VF592	N1L	142	AAN02868	Lumpy skin disease virus	42240	1498	Orthopox_N1
Unknown	LSDV-LW1959-155	VF739		150	AAN02877	Lumpy skin disease virus	42249	1498	Pox_A46
Unknown	LSDV-LW1959-161	VF559	C16L;B15R;B22R	156	AAN02883	Lumpy skin disease virus	42255	1498	Pox_A46
Unknown	LSDV-Nee-001	VF559	C16L;B15R;B22R	1	NP_150435	Lumpy skin disease virus	40204	1488	Pox_A46
Alpha amanitin sensitivity protein	LSDV-Nee-009	VF607	N2L	9	NP_150443	Lumpy skin disease virus	40212	1488	Pox_N2L
Unknown	LSDV-Nee-138	VF585		136	NP_150570	Lumpy skin disease virus	40341	1488	Pox_A46
Virokine/NFkB inhibitor	LSDV-Nee-144	VF592	N1L	142	NP_150576	Lumpy skin disease virus	40347	1488	Orthopox_N1
Unknown	LSDV-Nee-152	VF739		150	NP_150584	Lumpy skin disease virus	40355	1488	Pox_A46
Unknown	LSDV-Nee-158	VF559	C16L;B15R;B22R	156	NP_150590	Lumpy skin disease virus	40361	1488	Pox_A46
Unknown	LSDV-NW_LW-001	VF559	C16L;B15R;B22R	1	AAN02567	Lumpy skin disease virus	41935	1497	Pox_A46
Alpha amanitin sensitivity protein	LSDV-NW_LW-009	VF607	N2L	9	AAN02575	Lumpy skin disease virus	41943	1497	Pox_N2L
Unknown	LSDV-NW_LW-140	VF585		136	AAN02704	Lumpy skin disease virus	42074	1497	Pox_A46
Virokine/NFkB inhibitor	LSDV-NW_LW-146	VF592	N1L	142	AAN02710	Lumpy skin disease virus	42080	1497	Orthopox_N1
Unknown	LSDV-NW_LW-154	VF739		150	AAN02718	Lumpy skin disease virus	42088	1497	Pox_A46
Unknown	LSDV-NW_LW-160	VF559	C16L;B15R;B22R	156	AAN02724	Lumpy skin disease virus	42094	1497	Pox_A46
Unknown	MPXV-COG_2003_358-016	VF602	C6L	19	AAY97014	Monkeypox virus	47075	1524	Pox_A46
Unknown	MPXV-COG_2003_358-023	VF606	C1L	26	AAY97021	Monkeypox virus	47082	1524	Orthopox_C1
Virokine/NFkB inhibitor	MPXV-COG_2003_358-024	VF592	N1L	27	AAY97022	Monkeypox virus	47083	1524	Orthopox_N1
Alpha amanitin sensitivity protein	MPXV-COG_2003_358-025	VF607	N2L	28	AAY97023	Monkeypox virus	47084	1524	Pox_N2L
Unknown	MPXV-COG_2003_358-032	VF610	K7R	35	AAY97030	Monkeypox virus	47091	1524	Pox_A46
IL-1 signaling inhibitor	MPXV-COG_2003_358-162	VF624	A46R	166	AAY97160	Monkeypox virus	47221	1524	Pox_A46
Unknown	MPXV-COG_2003_358-181	VF559	C16L;B15R;B22R	188	AAY97179	Monkeypox virus	47240	1524	Pox_A46
Unknown	MPXV-COG_2003_358-194	VF559	C16L;B15R;B22R	200	AAY97192	Monkeypox virus	47253	1524	Pox_A46
Unknown	MPXV-COP58-006	VF559	C16L;B15R;B22R	6	AAX09107	Monkeypox virus	46311	1520	Pox_A46
Unknown	MPXV-COP58-014	VF602	C6L	14	AAX09115	Monkeypox virus	46319	1520	Pox_A46
Unknown	MPXV-COP58-017	VF606	C1L	17	AAX09118	Monkeypox virus	46322	1520	Orthopox_C1
Virokine/NFkB inhibitor	MPXV-COP58-018	VF592	N1L	18	AAX09119	Monkeypox virus	46323	1520	Orthopox_N1
Alpha amanitin sensitivity protein	MPXV-COP58-019	VF607	N2L	19	AAX09120	Monkeypox virus	46324	1520	Pox_N2L
Unknown	MPXV-COP58-026	VF610	K7R	26	AAX09127	Monkeypox virus	46331	1520	Pox_A46
IL-1 signaling inhibitor	MPXV-COP58-151	VF624	A46R	151	AAX09252	Monkeypox virus	46456	1520	Pox_A46
Unknown	MPXV-COP58-166	VF559	C16L;B15R;B22R	166	AAX09267	Monkeypox virus	46471	1520	Pox_A46
Unknown	MPXV-COP58-172	VF559	C16L;B15R;B22R	172	AAX09273	Monkeypox virus	46477	1520	Pox_A46
Unknown	MPXV-LBR_1970_184-006	VF559	C16L;B15R;B22R	6	AAY97406	Monkeypox virus	47265	1525	Pox_A46
Unknown	MPXV-LBR_1970_184-016	VF602	C6L	19	AAY97416	Monkeypox virus	47275	1525	Pox_A46
Unknown	MPXV-LBR_1970_184-020	VF606	C1L	26	AAY97420	Monkeypox virus	47279	1525	Orthopox_C1
Virokine/NFkB inhibitor	MPXV-LBR_1970_184-021	VF592	N1L	27	AAY97421	Monkeypox virus	47280	1525	Orthopox_N1
Alpha amanitin sensitivity protein	MPXV-LBR_1970_184-022	VF607	N2L	28	AAY97422	Monkeypox virus	47281	1525	Pox_N2L
Unknown	MPXV-LBR_1970_184-029	VF610	K7R	35	AAY97429	Monkeypox virus	47288	1525	Pox_A46
IL-1 signaling inhibitor	MPXV-LBR_1970_184-159	VF624	A46R	166	AAY97559	Monkeypox virus	47418	1525	Pox_A46
Unknown	MPXV-LBR_1970_184-181	VF559	C16L;B15R;B22R	188	AAY97581	Monkeypox virus	47440	1525	Pox_A46
Unknown	MPXV-LBR_1970_184-193	VF559	C16L;B15R;B22R	200	AAY97593	Monkeypox virus	47452	1525	Pox_A46
Unknown	MPXV-SLE-006	VF559	C16L;B15R;B22R	6	AAW67764	Monkeypox virus	46488	1521	Pox_A46
Unknown	MPXV-SLE-014	VF602	C6L	14	AAW67772	Monkeypox virus	46496	1521	Pox_A46
Unknown	MPXV-SLE-017	VF606	C1L	17	AAW67775	Monkeypox virus	46499	1521	Orthopox_C1
Virokine/NFkB inhibitor	MPXV-SLE-018	VF592	N1L	18	AAW67776	Monkeypox virus	46500	1521	Orthopox_N1
Alpha amanitin sensitivity protein	MPXV-SLE-019	VF607	N2L	19	AAW67777	Monkeypox virus	46501	1521	Pox_N2L
Unknown	MPXV-SLE-026	VF610	K7R	26	AAW67784	Monkeypox virus	46508	1521	Pox_A46
IL-1 signaling inhibitor	MPXV-SLE-151	VF624	A46R	151	AAW67909	Monkeypox virus	46633	1521	Pox_A46
Unknown	MPXV-SLE-166	VF559	C16L;B15R;B22R	166	AAW67924	Monkeypox virus	46648	1521	Pox_A46
Unknown	MPXV-SLE-172	VF559	C16L;B15R;B22R	172	AAW67930	Monkeypox virus	46654	1521	Pox_A46
Unknown	MPXV-USA_2003_039-006	VF559	C16L;B15R;B22R	6	AAY97604	Monkeypox virus	47463	1526	Pox_A46
Unknown	MPXV-USA_2003_039-016	VF602	C6L	19	AAY97614	Monkeypox virus	47473	1526	Pox_A46
Unknown	MPXV-USA_2003_039-020	VF606	C1L	26	AAY97618	Monkeypox virus	47477	1526	Orthopox_C1
Virokine/NFkB inhibitor	MPXV-USA_2003_039-021	VF592	N1L	27	AAY97619	Monkeypox virus	47478	1526	Orthopox_N1
Alpha amanitin sensitivity protein	MPXV-USA_2003_039-022	VF607	N2L	28	AAY97620	Monkeypox virus	47479	1526	Pox_N2L
Unknown	MPXV-USA_2003_039-029	VF610	K7R	35	AAY97627	Monkeypox virus	47486	1526	Pox_A46
IL-1 signaling inhibitor	MPXV-USA_2003_039-160	VF624	A46R	166	AAY97758	Monkeypox virus	47617	1526	Pox_A46
Unknown	MPXV-USA_2003_039-181	VF559	C16L;B15R;B22R	188	AAY97779	Monkeypox virus	47638	1526	Pox_A46
Unknown	MPXV-USA_2003_039-193	VF559	C16L;B15R;B22R	200	AAY97791	Monkeypox virus	47650	1526	Pox_A46
Unknown	MPXV-USA_2003_044-006	VF559	C16L;B15R;B22R	6	AAY96806	Monkeypox virus	46665	1522	Pox_A46
Unknown	MPXV-USA_2003_044-016	VF602	C6L	19	AAY96816	Monkeypox virus	46675	1522	Pox_A46
Unknown	MPXV-USA_2003_044-020	VF606	C1L	26	AAY96820	Monkeypox virus	46679	1522	Orthopox_C1
Virokine/NFkB inhibitor	MPXV-USA_2003_044-021	VF592	N1L	27	AAY96821	Monkeypox virus	46680	1522	Orthopox_N1
Alpha amanitin sensitivity protein	MPXV-USA_2003_044-022	VF607	N2L	28	AAY96822	Monkeypox virus	46681	1522	Pox_N2L
Unknown	MPXV-USA_2003_044-029	VF610	K7R	35	AAY96829	Monkeypox virus	46688	1522	Pox_A46
IL-1 signaling inhibitor	MPXV-USA_2003_044-160	VF624	A46R	166	AAY96960	Monkeypox virus	46819	1522	Pox_A46
Unknown	MPXV-USA_2003_044-181	VF559	C16L;B15R;B22R	188	AAY96981	Monkeypox virus	46840	1522	Pox_A46
Unknown	MPXV-USA_2003_044-193	VF559	C16L;B15R;B22R	200	AAY96993	Monkeypox virus	46852	1522	Pox_A46
Unknown	MPXV-WR267-006	VF559	C16L;B15R;B22R	6		Monkeypox virus	42877	1502	Pox_A46
Unknown	MPXV-WR267-014	VF602	C6L	14		Monkeypox virus	42885	1502	Pox_A46
Unknown	MPXV-WR267-017	VF606	C1L	17		Monkeypox virus	42888	1502	Orthopox_C1
Virokine/NFkB inhibitor	MPXV-WR267-018	VF592	N1L	18		Monkeypox virus	42889	1502	Orthopox_N1
Alpha amanitin sensitivity protein	MPXV-WR267-019	VF607	N2L	19		Monkeypox virus	42890	1502	Pox_N2L
Unknown	MPXV-WR267-026	VF610	K7R	26		Monkeypox virus	42897	1502	Pox_A46
IL-1 signaling inhibitor	MPXV-WR267-152	VF624	A46R	151		Monkeypox virus	43023	1502	Pox_A46
Unknown	MPXV-WR267-167	VF559	C16L;B15R;B22R	166		Monkeypox virus	43038	1502	Pox_A46
Unknown	MPXV-WR267-173	VF559	C16L;B15R;B22R	172		Monkeypox virus	43044	1502	Pox_A46
Unknown	MPXV-ZAR_1979_005-016	VF602	C6L	19	AAY97214	Monkeypox virus	46873	1523	Pox_A46
Unknown	MPXV-ZAR_1979_005-023	VF606	C1L	26	AAY97221	Monkeypox virus	46880	1523	Orthopox_C1
Virokine/NFkB inhibitor	MPXV-ZAR_1979_005-024	VF592	N1L	27	AAY97222	Monkeypox virus	46881	1523	Orthopox_N1
Alpha amanitin sensitivity protein	MPXV-ZAR_1979_005-025	VF607	N2L	28	AAY97223	Monkeypox virus	46882	1523	Pox_N2L
Unknown	MPXV-ZAR_1979_005-032	VF610	K7R	35	AAY97230	Monkeypox virus	46889	1523	Pox_A46
IL-1 signaling inhibitor	MPXV-ZAR_1979_005-163	VF624	A46R	166	AAY97361	Monkeypox virus	47020	1523	Pox_A46
Unknown	MPXV-ZAR_1979_005-182	VF559	C16L;B15R;B22R	188	AAY97380	Monkeypox virus	47039	1523	Pox_A46
Unknown	MPXV-ZAR_1979_005-196	VF559	C16L;B15R;B22R	200	AAY97394	Monkeypox virus	47053	1523	Pox_A46
Unknown	MPXV-ZAR-014	VF602	C6L	D11L	NP_536441	Monkeypox virus	40375	1489	Pox_A46
Unknown	MPXV-ZAR-022	VF606	C1L	D19L	NP_536449	Monkeypox virus	40383	1489	Orthopox_C1
Virokine/NFkB inhibitor	MPXV-ZAR-023	VF592	N1L	P1L	NP_536450	Monkeypox virus	40384	1489	Orthopox_N1
Alpha amanitin sensitivity protein	MPXV-ZAR-024	VF607	N2L	P2L	NP_536451	Monkeypox virus	40385	1489	Pox_N2L
Unknown	MPXV-ZAR-032	VF610	K7R	C6R	NP_536459	Monkeypox virus	40393	1489	Pox_A46
IL-1 signaling inhibitor	MPXV-ZAR-160	VF624	A46R	A47R	NP_536584	Monkeypox virus	40521	1489	Pox_A46
Unknown	MPXV-ZAR-177	VF559	C16L;B15R;B22R	B13R	NP_536601	Monkeypox virus	40538	1489	Pox_A46
Unknown	MPXV-ZAR-188	VF559	C16L;B15R;B22R	N1R	NP_536612	Monkeypox virus	40549	1489	Pox_A46
Unknown	MYXV-6918-004	VF559	C16L;B15R;B22R	m003.1L	ACB28622	Myxoma virus	96872	96868	Pox_A46
Unknown	MYXV-6918-141	VF585		m136R	ACB28759	Myxoma virus	97009	96868	Pox_A46
Intracellular TLR and IL-1 signaling inhibitor	MYXV-6918-144	VF588	A52R	m139R	ACB28762	Myxoma virus	97012	96868	Pox_A46
Virokine/NFkB inhibitor	MYXV-6918-150	VF592	N1L	m146R	ACB28768	Myxoma virus	97018	96868	Orthopox_N1
Unknown	MYXV-6918-168	VF559	C16L;B15R;B22R	m3.1R	ACB28786	Myxoma virus	97036	96868	Pox_A46
Unknown	MYXV-Lau-004	VF559	C16L;B15R;B22R	m003.1L	NP_051714	Myxoma virus	38429	1479	Pox_A46
Unknown	MYXV-Lau-141	VF585		m136R	NP_051850	Myxoma virus	38565	1479	Pox_A46
Intracellular TLR and IL-1 signaling inhibitor	MYXV-Lau-144	VF588	A52R	m139R	NP_051853	Myxoma virus	38568	1479	Pox_A46
Virokine/NFkB inhibitor	MYXV-Lau-150	VF592	N1L	m146R	NP_051859	Myxoma virus	38574	1479	Orthopox_N1
Unknown	MYXV-Lau-168	VF559	C16L;B15R;B22R	m3.1L_R	NP_051878	Myxoma virus	38592	1479	Pox_A46
Unknown	RFV-Kas-003	VF559	C16L;B15R;B22R	gp003.1L	NP_051888	Rabbit fibroma virus	38598	1480	Pox_A46
Virokine/NFkB inhibitor	RFV-Kas-147	VF592	N1L	gp146R	NP_052031	Rabbit fibroma virus	38742	1480	Orthopox_N1
Unknown	RFV-Kas-164	VF559	C16L;B15R;B22R	gp003.1R	NP_052048	Rabbit fibroma virus	38759	1480	Pox_A46
Unknown	RPXV-Utr-002	VF559	C16L;B15R;B22R	2	AAS49715	Vaccinia virus	41364	1494	Pox_A46
Unknown	RPXV-Utr-014	VF602	C6L	14	AAS49727	Vaccinia virus	41376	1494	Pox_A46
Unknown	RPXV-Utr-019	VF606	C1L	19	AAS49732	Vaccinia virus	41381	1494	Orthopox_C1
Virokine/NFkB inhibitor	RPXV-Utr-020	VF592	N1L	20	AAS49733	Vaccinia virus	41382	1494	Orthopox_N1
Alpha amanitin sensitivity protein	RPXV-Utr-021	VF607	N2L	21	AAS49734	Vaccinia virus	41383	1494	Pox_N2L
Unknown	RPXV-Utr-028	VF610	K7R	28	AAS49741	Vaccinia virus	41390	1494	Pox_A46
IL-1 signaling inhibitor	RPXV-Utr-157	VF624	A46R	155	AAS49868	Vaccinia virus	41519	1494	Pox_A46
Intracellular TLR and IL-1 signaling inhibitor	RPXV-Utr-162	VF588	A52R	160	AAS49873	Vaccinia virus	41524	1494	Pox_A46
Unknown	RPXV-Utr-178	VF559	C16L;B15R;B22R	176	AAS49889	Vaccinia virus	41540	1494	Pox_A46
Unknown	RPXV-Utr-185	VF559	C16L;B15R;B22R	183	AAS49896	Vaccinia virus	41547	1494	Pox_A46
Unknown	SPPV-A-001	VF559	C16L;B15R;B22R			Sheeppox virus	44510	1511	Pox_A46
Virokine/NFkB inhibitor	SPPV-A-138	VF592	N1L			Sheeppox virus	44647	1511	Orthopox_N1
Unknown	SPPV-A-146	VF739				Sheeppox virus	44655	1511	Pox_A46
Unknown	SPPV-A-150	VF559	C16L;B15R;B22R			Sheeppox virus	44659	1511	Pox_A46
Virokine/NFkB inhibitor	SPPV-NISKHI-137	VF592	N1L			Sheeppox virus	44796	1512	Orthopox_N1
Unknown	SPPV-NISKHI-147	VF739				Sheeppox virus	44806	1512	Pox_A46
Unknown	SPPV-NISKHI-151	VF559	C16L;B15R;B22R			Sheeppox virus	44810	1512	Pox_A46
Unknown	SPPV-TU-001	VF559	C16L;B15R;B22R	1	NP_659577	Sheeppox virus	41549	1495	Pox_A46
Virokine/NFkB inhibitor	SPPV-TU-139	VF592	N1L	135	NP_659712	Sheeppox virus	41687	1495	Orthopox_N1
Unknown	SPPV-TU-147	VF739		143	NP_659720	Sheeppox virus	41695	1495	Pox_A46
Unknown	SPPV-TU-151	VF559	C16L;B15R;B22R	147	NP_659724	Sheeppox virus	41699	1495	Pox_A46
Unknown	SWPV-Neb-001	VF559	C16L;B15R;B22R	1	NP_570161	Swinepox virus	40556	1490	Pox_A46
Alpha amanitin sensitivity protein	SWPV-Neb-007	VF607	N2L	7	NP_570167	Swinepox virus	40562	1490	Pox_N2L
Unknown	SWPV-Neb-134	VF585		133	NP_570293	Swinepox virus	40689	1490	Pox_A46
Intracellular TLR and IL-1 signaling inhibitor	SWPV-Neb-136	VF588	A52R	135	NP_570295	Swinepox virus	40691	1490	Pox_A46
Unknown	SWPV-Neb-151	VF559	C16L;B15R;B22R	150	NP_570310	Swinepox virus	40706	1490	Pox_A46
Alpha amanitin sensitivity protein	TANV-COD-003	VF607	N2L	3L	ABQ43630	Tanapox virus	67540	3497	Pox_N2L
Alpha amanitin sensitivity protein	TANV-COD-004	VF607	N2L	4L	ABQ43631	Tanapox virus	67542	3497	Pox_N2L
Unknown	TANV-COD-006	VF559	C16L;B15R;B22R	6L	ABQ43633	Tanapox virus	67546	3497	Pox_A46
Unknown	TANV-COD-141	VF585		137R	ABQ43768	Tanapox virus	67753	3497	Pox_A46
Intracellular TLR and IL-1 signaling inhibitor	TANV-COD-143	VF588	A52R	139R	ABQ43770	Tanapox virus	67755	3497	Pox_A46
Alpha amanitin sensitivity protein	TANV-KEN-003	VF607	N2L	3L	YP_001496994	Tanapox virus	67459	3496	Pox_N2L
Alpha amanitin sensitivity protein	TANV-KEN-004	VF607	N2L	4L	YP_001496995	Tanapox virus	67460	3496	Pox_N2L
Unknown	TANV-KEN-006	VF559	C16L;B15R;B22R	6L	YP_001496997	Tanapox virus	67462	3496	Pox_A46
Unknown	TANV-KEN-142	VF585		137R	YP_001497133	Tanapox virus	67661	3496	Pox_A46
Intracellular TLR and IL-1 signaling inhibitor	TANV-KEN-144	VF588	A52R	139R	YP_001497135	Tanapox virus	67665	3496	Pox_A46
Unknown	TATV-DAH68-023	VF602	C6L	unknown	YP_717330	Taterapox virus	52941	2195	Pox_A46
Unknown	TATV-DAH68-028	VF606	C1L	unknown	YP_717335	Taterapox virus	52946	2195	Orthopox_C1
Virokine/NFkB inhibitor	TATV-DAH68-030	VF592	N1L	unknown	YP_717337	Taterapox virus	52948	2195	Orthopox_N1
Alpha amanitin sensitivity protein	TATV-DAH68-031	VF607	N2L	alpha-amanitin target protein	YP_717338	Taterapox virus	52949	2195	Pox_N2L
Unknown	TATV-DAH68-040	VF610	K7R	unknown	YP_717347	Taterapox virus	52958	2195	Pox_A46
IL-1 signaling inhibitor	TATV-DAH68-172	VF624	A46R	unknown	YP_717479	Taterapox virus	53090	2195	Pox_A46
Intracellular TLR and IL-1 signaling inhibitor	TATV-DAH68-179	VF588	A52R	unknown	YP_717486	Taterapox virus	53097	2195	Pox_A46
Unknown	TATV-DAH68-202	VF559	C16L;B15R;B22R	unknown	YP_717509	Taterapox virus	53120	2195	Pox_A46
Unknown	VACV-3737-009	VF559	C16L;B15R;B22R	214	ABD57537	Vaccinia virus	47797	1528	Pox_A46
Unknown	VACV-3737-025	VF602	C6L	23	ABD57553	Vaccinia virus	47813	1528	Pox_A46
Unknown	VACV-3737-029	VF606	C1L	197	ABD57557	Vaccinia virus	47817	1528	Orthopox_C1
Virokine/NFkB inhibitor	VACV-3737-030	VF592	N1L	26	ABD57558	Vaccinia virus	47818	1528	Orthopox_N1
Alpha amanitin sensitivity protein	VACV-3737-031	VF607	N2L	27	ABD57559	Vaccinia virus	47819	1528	Pox_N2L
Unknown	VACV-3737-040	VF610	K7R	36	ABD57568	Vaccinia virus	47828	1528	Pox_A46
IL-1 signaling inhibitor	VACV-3737-173	VF624	A46R	166	ABD57701	Vaccinia virus	47961	1528	Pox_A46
Intracellular TLR and IL-1 signaling inhibitor	VACV-3737-179	VF588	A52R	170	ABD57707	Vaccinia virus	47967	1528	Pox_A46
Unknown	VACV-3737-198	VF559	C16L;B15R;B22R	184	ABD57724	Vaccinia virus	47986	1528	Pox_A46
Unknown	VACV-3737-214	VF559	C16L;B15R;B22R	210	ABD57740	Vaccinia virus	48002	1528	Pox_A46
Unknown	VACV-Acam2000-009	VF559	C16L;B15R;B22R	9	AAR17843	Vaccinia virus	51065	2161	Pox_A46
Unknown	VACV-Acam2000-029	VF602	C6L	29	AAR17863	Vaccinia virus	51085	2161	Pox_A46
Unknown	VACV-Acam2000-036	VF606	C1L	36	AAR17870	Vaccinia virus	51092	2161	Orthopox_C1
Virokine/NFkB inhibitor	VACV-Acam2000-037	VF592	N1L	37	AAR17871	Vaccinia virus	51093	2161	Orthopox_N1
Alpha amanitin sensitivity protein	VACV-Acam2000-038	VF607	N2L	38	AAR17872	Vaccinia virus	51094	2161	Pox_N2L
Unknown	VACV-Acam2000-047	VF610	K7R	49	AAR17881	Vaccinia virus	51103	2161	Pox_A46
IL-1 signaling inhibitor	VACV-Acam2000-180	VF624	A46R	183	AAR18014	Vaccinia virus	51236	2161	Pox_A46
Intracellular TLR and IL-1 signaling inhibitor	VACV-Acam2000-187	VF588	A52R	189	AAR18021	Vaccinia virus	51243	2161	Pox_A46
Unknown	VACV-Acam2000-206	VF559	C16L;B15R;B22R	208	AAR18040	Vaccinia virus	51262	2161	Pox_A46
Unknown	VACV-Acam2000-227	VF559	C16L;B15R;B22R	233	AAR18061	Vaccinia virus	51283	2161	Pox_A46
Unknown	VACV-Acam3000-005	VF559	C16L;B15R;B22R	5	AAT10401	Vaccinia virus	44319	1510	Pox_A46
Unknown	VACV-Acam3000-021	VF602	C6L	21	AAT10417	Vaccinia virus	44335	1510	Pox_A46
Virokine/NFkB inhibitor	VACV-Acam3000-022	VF592	N1L	22	AAT10418	Vaccinia virus	44336	1510	Orthopox_N1
Alpha amanitin sensitivity protein	VACV-Acam3000-023	VF607	N2L	23	AAT10419	Vaccinia virus	44337	1510	Pox_N2L
Unknown	VACV-Acam3000-030	VF610	K7R	30	AAT10426	Vaccinia virus	44344	1510	Pox_A46
IL-1 signaling inhibitor	VACV-Acam3000-163	VF624	A46R	161	AAT10557	Vaccinia virus	44477	1510	Pox_A46
Unknown	VACV-Acam3000-185	VF559	C16L;B15R;B22R	183	AAT10579	Vaccinia virus	44499	1510	Pox_A46
Unknown	VACV-Acam3000-191	VF559	C16L;B15R;B22R	189	AAT10585	Vaccinia virus	44505	1510	Pox_A46
Unknown	VACV-Acam3-009	VF559	C16L;B15R;B22R	9	AAQ93096	Vaccinia virus	51300	2162	Pox_A46
Unknown	VACV-Acam3-029	VF602	C6L	29	AAQ93115	Vaccinia virus	51320	2162	Pox_A46
Unknown	VACV-Acam3-036	VF606	C1L	36	AAQ93122	Vaccinia virus	51327	2162	Orthopox_C1
Virokine/NFkB inhibitor	VACV-Acam3-037	VF592	N1L	37	AAQ93123	Vaccinia virus	51328	2162	Orthopox_N1
Alpha amanitin sensitivity protein	VACV-Acam3-038	VF607	N2L	38	AAQ93124	Vaccinia virus	51329	2162	Pox_N2L
Unknown	VACV-Acam3-049	VF610	K7R	49	AAQ93135	Vaccinia virus	51340	2162	Pox_A46
IL-1 signaling inhibitor	VACV-Acam3-183	VF624	A46R	183	AAQ93269	Vaccinia virus	51474	2162	Pox_A46
Intracellular TLR and IL-1 signaling inhibitor	VACV-Acam3-189	VF588	A52R	189	AAQ93275	Vaccinia virus	51480	2162	Pox_A46
Unknown	VACV-Acam3-208	VF559	C16L;B15R;B22R	208	AAQ93294	Vaccinia virus	51499	2162	Pox_A46
Unknown	VACV-Acam3-221	VF559	C16L;B15R;B22R	233	AAQ93307	Vaccinia virus	51512	2162	Pox_A46
Unknown	VACV-Cop-011	VF559	C16L;B15R;B22R	C16L	AAA47980	Vaccinia virus	39536	1485	Pox_A46
Unknown	VACV-Cop-025	VF602	C6L	C6L	AAA47994	Vaccinia virus	39550	1485	Pox_A46
Unknown	VACV-Cop-031	VF606	C1L	C1L	AAA48000	Vaccinia virus	39556	1485	Orthopox_C1
Virokine/NFkB inhibitor	VACV-Cop-032	VF592	N1L	N1L	AAA48001	Vaccinia virus	39557	1485	Orthopox_N1
Alpha amanitin sensitivity protein	VACV-Cop-033	VF607	N2L	N2L	AAA48002	Vaccinia virus	39558	1485	Pox_N2L
Unknown	VACV-Cop-044	VF610	K7R	K7R	AAA48013	Vaccinia virus	39569	1485	Pox_A46
IL-1 signaling inhibitor	VACV-Cop-213	VF624	A46R	A46R	AAA48177	Vaccinia virus	39738	1485	Pox_A46
Intracellular TLR and IL-1 signaling inhibitor	VACV-Cop-222	VF588	A52R	A52R	AAA48186	Vaccinia virus	39747	1485	Pox_A46
Unknown	VACV-Cop-248	VF559	C16L;B15R;B22R	B15R	AAA48212	Vaccinia virus	39773	1485	Pox_A46
Unknown	VACV-Cop-257	VF559	C16L;B15R;B22R	B22R	AAA48221	Vaccinia virus	39782	1485	Pox_A46
Unknown	VACV-CVA-008	VF559	C16L;B15R;B22R	CVA008	CAM58172	Vaccinia virus	81247	81239	Pox_A46
Unknown	VACV-CVA-027	VF602	C6L	CVA027	CAM58191	Vaccinia virus	81266	81239	Pox_A46
Unknown	VACV-CVA-032	VF606	C1L	CVA032	CAM58196	Vaccinia virus	81271	81239	Orthopox_C1
Virokine/NFkB inhibitor	VACV-CVA-033	VF592	N1L	CVA033	CAM58197	Vaccinia virus	81272	81239	Orthopox_N1
Alpha amanitin sensitivity protein	VACV-CVA-034	VF607	N2L	CVA034	CAM58198	Vaccinia virus	81273	81239	Pox_N2L
Unknown	VACV-CVA-044	VF610	K7R	CVA044	CAM58208	Vaccinia virus	81283	81239	Pox_A46
IL-1 signaling inhibitor	VACV-CVA-180	VF624	A46R	CVA180	CAM58344	Vaccinia virus	81419	81239	Pox_A46
Intracellular TLR and IL-1 signaling inhibitor	VACV-CVA-187	VF588	A52R	CVA187	CAM58351	Vaccinia virus	81426	81239	Pox_A46
Unknown	VACV-CVA-207	VF559	C16L;B15R;B22R	CVA207	CAM58371	Vaccinia virus	81446	81239	Pox_A46
Unknown	VACV-CVA-222	VF559	C16L;B15R;B22R	CVA222	CAM58386	Vaccinia virus	81461	81239	Pox_A46
Unknown	VACV-DUKE-009	VF559	C16L;B15R;B22R	9	ABD98471	Vaccinia virus	63389	2458	Pox_A46
Unknown	VACV-DUKE-029	VF602	C6L	29	ABD98491	Vaccinia virus	63409	2458	Pox_A46
Unknown	VACV-DUKE-036	VF606	C1L	36	ABD98498	Vaccinia virus	63416	2458	Orthopox_C1
Virokine/NFkB inhibitor	VACV-DUKE-037	VF592	N1L	37	ABD98499	Vaccinia virus	63417	2458	Orthopox_N1
Alpha amanitin sensitivity protein	VACV-DUKE-038	VF607	N2L	38	ABD98500	Vaccinia virus	63418	2458	Pox_N2L
Unknown	VACV-DUKE-047	VF610	K7R	47	ABD98509	Vaccinia virus	63427	2458	Pox_A46
IL-1 signaling inhibitor	VACV-DUKE-180	VF624	A46R	180	ABD98642	Vaccinia virus	63560	2458	Pox_A46
Intracellular TLR and IL-1 signaling inhibitor	VACV-DUKE-187	VF588	A52R	187	ABD98649	Vaccinia virus	63567	2458	Pox_A46
Unknown	VACV-DUKE-206	VF559	C16L;B15R;B22R	206	ABD98668	Vaccinia virus	63586	2458	Pox_A46
Unknown	VACV-DUKE-217	VF559	C16L;B15R;B22R	217	ABD98679	Vaccinia virus	63597	2458	Pox_A46
Unknown	VACV-LC16m8-012	VF559	C16L;B15R;B22R	m8LTR01L	AAW23393	Vaccinia virus	45465	1517	Pox_A46
Unknown	VACV-LC16m8-033	VF602	C6L	m8021L	AAW23414	Vaccinia virus	45486	1517	Pox_A46
Unknown	VACV-LC16m8-039	VF606	C1L	m8027L	AAW23420	Vaccinia virus	45492	1517	Orthopox_C1
Virokine/NFkB inhibitor	VACV-LC16m8-040	VF592	N1L	m8028L	AAW23421	Vaccinia virus	45493	1517	Orthopox_N1
Alpha amanitin sensitivity protein	VACV-LC16m8-041	VF607	N2L	m8029L	AAW23422	Vaccinia virus	45494	1517	Pox_N2L
Unknown	VACV-LC16m8-054	VF610	K7R	m8042R	AAW23435	Vaccinia virus	45507	1517	Pox_A46
IL-1 signaling inhibitor	VACV-LC16m8-228	VF624	A46R	m8218R	AAW23607	Vaccinia virus	45681	1517	Pox_A46
Intracellular TLR and IL-1 signaling inhibitor	VACV-LC16m8-238	VF588	A52R	m8228R	AAW23617	Vaccinia virus	45691	1517	Pox_A46
Unknown	VACV-LC16m8-264	VF559	C16L;B15R;B22R	m8254R	AAW23643	Vaccinia virus	45717	1517	Pox_A46
Unknown	VACV-LC16m8-273	VF559	C16L;B15R;B22R	m8RTR01R	AAW23652	Vaccinia virus	45726	1517	Pox_A46
Unknown	VACV-LC16mO-012	VF559	C16L;B15R;B22R	mOLTR01L	AAW23675	Vaccinia virus	45749	1518	Pox_A46
Unknown	VACV-LC16mO-033	VF602	C6L	mO021L	AAW23696	Vaccinia virus	45770	1518	Pox_A46
Unknown	VACV-LC16mO-039	VF606	C1L	mO027L	AAW23702	Vaccinia virus	45776	1518	Orthopox_C1
Virokine/NFkB inhibitor	VACV-LC16mO-040	VF592	N1L	mO028L	AAW23703	Vaccinia virus	45777	1518	Orthopox_N1
Alpha amanitin sensitivity protein	VACV-LC16mO-041	VF607	N2L	mO029L	AAW23704	Vaccinia virus	45778	1518	Pox_N2L
Unknown	VACV-LC16mO-054	VF610	K7R	mO042R	AAW23717	Vaccinia virus	45791	1518	Pox_A46
IL-1 signaling inhibitor	VACV-LC16mO-228	VF624	A46R	mO218R	AAW23889	Vaccinia virus	45965	1518	Pox_A46
Intracellular TLR and IL-1 signaling inhibitor	VACV-LC16mO-238	VF588	A52R	mO228R	AAW23899	Vaccinia virus	45975	1518	Pox_A46
Unknown	VACV-LC16mO-264	VF559	C16L;B15R;B22R	mO254R	AAW23925	Vaccinia virus	46001	1518	Pox_A46
Unknown	VACV-LC16mO-273	VF559	C16L;B15R;B22R	mORTR01R	AAW23934	Vaccinia virus	46010	1518	Pox_A46
Unknown	VACV-Lister_VACV107-009	VF559	C16L;B15R;B22R	List005	ABD52451	Vaccinia virus	64342	2659	Pox_A46
Unknown	VACV-Lister_VACV107-023	VF602	C6L	List019	ABD52468	Vaccinia virus	64356	2659	Pox_A46
Unknown	VACV-Lister_VACV107-028	VF606	C1L	List024	ABD52474	Vaccinia virus	64361	2659	Orthopox_C1
Virokine/NFkB inhibitor	VACV-Lister_VACV107-029	VF592	N1L	List025	ABD52475	Vaccinia virus	64362	2659	Orthopox_N1
Alpha amanitin sensitivity protein	VACV-Lister_VACV107-030	VF607	N2L	List026	ABD52476	Vaccinia virus	64363	2659	Pox_N2L
Unknown	VACV-Lister_VACV107-039	VF610	K7R	List035	ABD52487	Vaccinia virus	64372	2659	Pox_A46
IL-1 signaling inhibitor	VACV-Lister_VACV107-168	VF624	A46R	List164	ABD52663	Vaccinia virus	64501	2659	Pox_A46
Intracellular TLR and IL-1 signaling inhibitor	VACV-Lister_VACV107-174	VF588	A52R	List170	ABD52672	Vaccinia virus	64507	2659	Pox_A46
Unknown	VACV-Lister_VACV107-195	VF559	C16L;B15R;B22R	List191	ABD52695	Vaccinia virus	64528	2659	Pox_A46
Unknown	VACV-Lister_VACV107-201	VF559	C16L;B15R;B22R	List197	ABD52704	Vaccinia virus	64534	2659	Pox_A46
Unknown	VACV-Lister-012	VF559	C16L;B15R;B22R			Vaccinia virus	46033	1519	Pox_A46
Unknown	VACV-Lister-033	VF602	C6L			Vaccinia virus	46054	1519	Pox_A46
Unknown	VACV-Lister-039	VF606	C1L			Vaccinia virus	46060	1519	Orthopox_C1
Virokine/NFkB inhibitor	VACV-Lister-040	VF592	N1L			Vaccinia virus	46061	1519	Orthopox_N1
Alpha amanitin sensitivity protein	VACV-Lister-041	VF607	N2L			Vaccinia virus	46062	1519	Pox_N2L
Unknown	VACV-Lister-054	VF610	K7R			Vaccinia virus	46075	1519	Pox_A46
IL-1 signaling inhibitor	VACV-Lister-228	VF624	A46R			Vaccinia virus	46249	1519	Pox_A46
Intracellular TLR and IL-1 signaling inhibitor	VACV-Lister-238	VF588	A52R			Vaccinia virus	46259	1519	Pox_A46
Unknown	VACV-Lister-264	VF559	C16L;B15R;B22R			Vaccinia virus	46285	1519	Pox_A46
Unknown	VACV-Lister-273	VF559	C16L;B15R;B22R			Vaccinia virus	46294	1519	Pox_A46
Unknown	VACV-MVA_I721-057	VF610	K7R			Vaccinia virus	65271	2696	Pox_A46
Unknown	VACV-MVA_I721-062	VF559	C16L;B15R;B22R			Vaccinia virus	65276	2696	Pox_A46
Alpha amanitin sensitivity protein	VACV-MVA_I721-072	VF607	N2L			Vaccinia virus	65286	2696	Pox_N2L
Virokine/NFkB inhibitor	VACV-MVA_I721-074	VF592	N1L			Vaccinia virus	65288	2696	Orthopox_N1
Unknown	VACV-MVA_I721-075	VF559	C16L;B15R;B22R			Vaccinia virus	65289	2696	Pox_A46
Unknown	VACV-MVA_I721-076	VF602	C6L			Vaccinia virus	65290	2696	Pox_A46
Unknown	VACV-MVA_I721-108	VF559	C16L;B15R;B22R			Vaccinia virus	65322	2696	Pox_A46
IL-1 signaling inhibitor	VACV-MVA_I721-118	VF624	A46R			Vaccinia virus	65331	2696	Pox_A46
Unknown	VACV-MVA-007	VF602	C6L	MVA019L	AAB96406	Vaccinia virus	65425	1484	Pox_A46
Virokine/NFkB inhibitor	VACV-MVA-008	VF592	N1L	MVA020L	AAB96407	Vaccinia virus	65426	1484	Orthopox_N1
Alpha amanitin sensitivity protein	VACV-MVA-009	VF607	N2L	MVA021L	AAB96408	Vaccinia virus	65427	1484	Pox_N2L
Unknown	VACV-MVA-013	VF610	K7R	MVA028R	AAB96484	Vaccinia virus	65431	1484	Pox_A46
IL-1 signaling inhibitor	VACV-MVA-141	VF624	A46R	MVA159R	AAB96538	Vaccinia virus	65553	1484	Pox_A46
Unknown	VACV-MVA-158	VF559	C16L;B15R;B22R	MVA183R	AAB96554	Vaccinia virus	65570	1484	Pox_A46
Unknown	VACV-MVA-163	VF559	C16L;B15R;B22R	MVA189R	AAB96558	Vaccinia virus	65575	1484	Pox_A46
Unknown	VACV-WR-022	VF602	C6L	22	YP_232904	Vaccinia virus	42459	1500	Pox_A46
Unknown	VACV-WR-027	VF606	C1L	27	YP_232909	Vaccinia virus	42464	1500	Orthopox_C1
Virokine/NFkB inhibitor	VACV-WR-028	VF592	N1L	28	YP_232910	Vaccinia virus	42465	1500	Orthopox_N1
Alpha amanitin sensitivity protein	VACV-WR-029	VF607	N2L	29	YP_232911	Vaccinia virus	42466	1500	Pox_N2L
Unknown	VACV-WR-039	VF610	K7R	39	YP_232921	Vaccinia virus	42476	1500	Pox_A46
IL-1 signaling inhibitor	VACV-WR-172	VF624	A46R	172	YP_233054	Vaccinia virus	42611	1500	Pox_A46
Intracellular TLR and IL-1 signaling inhibitor	VACV-WR-178	VF588	A52R	178	YP_233060	Vaccinia virus	42617	1500	Pox_A46
Unknown	VACV-WR-196	VF559	C16L;B15R;B22R	196	YP_233078	Vaccinia virus	42635	1500	Pox_A46
Unknown	VARV-AFG70-001	VF559	C16L;B15R;B22R	hypothetical protein	ABG43166	Variola virus	53345	2197	Pox_A46
Unknown	VARV-AFG70-012	VF602	C6L	hypothetical protein	ABG43177	Variola virus	53356	2197	Pox_A46
Unknown	VARV-AFG70-018	VF606	C1L	hypothetical protein	ABG43183	Variola virus	53362	2197	Orthopox_C1
Virokine/NFkB inhibitor	VARV-AFG70-019	VF592	N1L	hypothetical protein	ABG43184	Variola virus	53363	2197	Orthopox_N1
Alpha amanitin sensitivity protein	VARV-AFG70-020	VF607	N2L	alpha-amanitin target protein	ABG43185	Variola virus	53364	2197	Pox_N2L
Unknown	VARV-AFG70-027	VF610	K7R	hypothetical protein	ABG43192	Variola virus	53371	2197	Pox_A46
IL-1 signaling inhibitor	VARV-AFG70-162	VF624	A46R	hypothetical protein	ABG43327	Variola virus	53506	2197	Pox_A46
Intracellular TLR and IL-1 signaling inhibitor	VARV-AFG70-168	VF588	A52R	hypothetical protein	ABG43333	Variola virus	53512	2197	Pox_A46
Unknown	VARV-AFG70-186	VF559	C16L;B15R;B22R	hypothetical protein	ABG43351	Variola virus	53530	2197	Pox_A46
Unknown	VARV-BEN68-001	VF559	C16L;B15R;B22R	hypothetical protein	ABF22759	Variola virus	58411	2224	Pox_A46
Unknown	VARV-BEN68-014	VF602	C6L	hypothetical protein	ABF22772	Variola virus	58424	2224	Pox_A46
Unknown	VARV-BEN68-020	VF606	C1L	hypothetical protein	ABF22778	Variola virus	58430	2224	Orthopox_C1
Virokine/NFkB inhibitor	VARV-BEN68-021	VF592	N1L	hypothetical protein	ABF22779	Variola virus	58431	2224	Orthopox_N1
Alpha amanitin sensitivity protein	VARV-BEN68-022	VF607	N2L	alpha-amanitin target protein	ABF22780	Variola virus	58432	2224	Pox_N2L
Unknown	VARV-BEN68-029	VF610	K7R	hypothetical protein	ABF22787	Variola virus	58439	2224	Pox_A46
IL-1 signaling inhibitor	VARV-BEN68-165	VF624	A46R	hypothetical protein	ABF22922	Variola virus	58575	2224	Pox_A46
Intracellular TLR and IL-1 signaling inhibitor	VARV-BEN68-171	VF588	A52R	hypothetical protein	ABF22928	Variola virus	58581	2224	Pox_A46
Unknown	VARV-BEN68-193	VF559	C16L;B15R;B22R	hypothetical protein	ABF22947	Variola virus	58603	2224	Pox_A46
Unknown	VARV-BGD74_nur-001	VF559	C16L;B15R;B22R	hypothetical protein	ABF23574	Variola virus	56595	2215	Pox_A46
Unknown	VARV-BGD74_nur-012	VF602	C6L	hypothetical protein	ABF23585	Variola virus	56606	2215	Pox_A46
Unknown	VARV-BGD74_nur-018	VF606	C1L	hypothetical protein	ABF23591	Variola virus	56612	2215	Orthopox_C1
Virokine/NFkB inhibitor	VARV-BGD74_nur-019	VF592	N1L	hypothetical protein	ABF23592	Variola virus	56613	2215	Orthopox_N1
Alpha amanitin sensitivity protein	VARV-BGD74_nur-020	VF607	N2L	alpha-amanitin target protein	ABF23593	Variola virus	56614	2215	Pox_N2L
Unknown	VARV-BGD74_nur-027	VF610	K7R	hypothetical protein	ABF23600	Variola virus	56621	2215	Pox_A46
IL-1 signaling inhibitor	VARV-BGD74_nur-162	VF624	A46R	hypothetical protein	ABF23734	Variola virus	56756	2215	Pox_A46
Unknown	VARV-BGD74_nur-185	VF559	C16L;B15R;B22R	hypothetical protein	ABF23757	Variola virus	56779	2215	Pox_A46
Unknown	VARV-BGD74_shz-001	VF559	C16L;B15R;B22R	hypothetical protein	ABF23770	Variola virus	56793	2216	Pox_A46
Unknown	VARV-BGD74_shz-012	VF602	C6L	hypothetical protein	ABF23781	Variola virus	56804	2216	Pox_A46
Unknown	VARV-BGD74_shz-018	VF606	C1L	hypothetical protein	ABF23787	Variola virus	56810	2216	Orthopox_C1
Virokine/NFkB inhibitor	VARV-BGD74_shz-019	VF592	N1L	hypothetical protein	ABF23788	Variola virus	56811	2216	Orthopox_N1
Alpha amanitin sensitivity protein	VARV-BGD74_shz-020	VF607	N2L	alpha-amanitin target protein	ABF23789	Variola virus	56812	2216	Pox_N2L
Unknown	VARV-BGD74_shz-027	VF610	K7R	hypothetical protein	ABF23796	Variola virus	56819	2216	Pox_A46
IL-1 signaling inhibitor	VARV-BGD74_shz-162	VF624	A46R	hypothetical protein	ABF23931	Variola virus	56954	2216	Pox_A46
Unknown	VARV-BGD74_shz-185	VF559	C16L;B15R;B22R	hypothetical protein	ABF23954	Variola virus	56977	2216	Pox_A46
Unknown	VARV-BGD74_sol-001	VF559	C16L;B15R;B22R	hypothetical protein	ABF23967	Variola virus	56991	2217	Pox_A46
Unknown	VARV-BGD74_sol-012	VF602	C6L	hypothetical protein	ABF23978	Variola virus	57002	2217	Pox_A46
Unknown	VARV-BGD74_sol-018	VF606	C1L	hypothetical protein	ABF23984	Variola virus	57008	2217	Orthopox_C1
Virokine/NFkB inhibitor	VARV-BGD74_sol-019	VF592	N1L	hypothetical protein	ABF23985	Variola virus	57009	2217	Orthopox_N1
Alpha amanitin sensitivity protein	VARV-BGD74_sol-020	VF607	N2L	alpha-amanitin target protein	ABF23986	Variola virus	57010	2217	Pox_N2L
Unknown	VARV-BGD74_sol-027	VF610	K7R	hypothetical protein	ABF23993	Variola virus	57017	2217	Pox_A46
IL-1 signaling inhibitor	VARV-BGD74_sol-162	VF624	A46R	hypothetical protein	ABF24128	Variola virus	57152	2217	Pox_A46
Unknown	VARV-BGD74_sol-185	VF559	C16L;B15R;B22R	hypothetical protein	ABF24151	Variola virus	57175	2217	Pox_A46
Unknown	VARV-BGD75_Banu-001	VF559	C16L;B15R;B22R	hypothetical protein	ABG43369	Variola virus	53548	2198	Pox_A46
Unknown	VARV-BGD75_Banu-012	VF602	C6L	hypothetical protein	ABG43380	Variola virus	53559	2198	Pox_A46
Unknown	VARV-BGD75_Banu-018	VF606	C1L	hypothetical protein	ABG43386	Variola virus	53565	2198	Orthopox_C1
Virokine/NFkB inhibitor	VARV-BGD75_Banu-019	VF592	N1L	hypothetical protein	ABG43387	Variola virus	53566	2198	Orthopox_N1
Alpha amanitin sensitivity protein	VARV-BGD75_Banu-020	VF607	N2L	alpha-amanitin target protein	ABG43388	Variola virus	53567	2198	Pox_N2L
Unknown	VARV-BGD75_Banu-027	VF610	K7R	hypothetical protein	ABG43395	Variola virus	53574	2198	Pox_A46
IL-1 signaling inhibitor	VARV-BGD75_Banu-162	VF624	A46R	hypothetical protein	ABG43530	Variola virus	53709	2198	Pox_A46
Unknown	VARV-BGD75_Banu-185	VF559	C16L;B15R;B22R	hypothetical protein	ABG43553	Variola virus	53732	2198	Pox_A46
Unknown	VARV-BGD75maj-002	VF559	C16L;B15R;B22R	D2L	AAA60747	Variola virus	38763	1481	Pox_A46
Unknown	VARV-BGD75maj-012	VF602	C6L	D12L	AAA60757	Variola virus	38773	1481	Pox_A46
Unknown	VARV-BGD75maj-018	VF606	C1L	D18L	AAA60763	Variola virus	38779	1481	Orthopox_C1
Virokine/NFkB inhibitor	VARV-BGD75maj-019	VF592	N1L	P1L	AAA60764	Variola virus	38780	1481	Orthopox_N1
Alpha amanitin sensitivity protein	VARV-BGD75maj-020	VF607	N2L	P2L	AAA60765	Variola virus	38781	1481	Pox_N2L
Unknown	VARV-BGD75maj-027	VF610	K7R	C4R	AAA60772	Variola virus	38788	1481	Pox_A46
IL-1 signaling inhibitor	VARV-BGD75maj-159	VF624	A46R	A49R	AAA60901	Variola virus	38920	1481	Pox_A46
Unknown	VARV-BGD75maj-180	VF559	C16L;B15R;B22R	B13R	AAA60922	Variola virus	38941	1481	Pox_A46
Unknown	VARV-BRA66-001	VF559	C16L;B15R;B22R	hypothetical protein	ABF23367	Variola virus	59024	2227	Pox_A46
Unknown	VARV-BRA66-016	VF602	C6L	hypothetical protein	ABF23382	Variola virus	59039	2227	Pox_A46
Unknown	VARV-BRA66-022	VF606	C1L	hypothetical protein	ABF23388	Variola virus	59045	2227	Orthopox_C1
Virokine/NFkB inhibitor	VARV-BRA66-023	VF592	N1L	hypothetical protein	ABF23389	Variola virus	59046	2227	Orthopox_N1
Alpha amanitin sensitivity protein	VARV-BRA66-024	VF607	N2L	alpha-amanitin target protein	ABF23390	Variola virus	59047	2227	Pox_N2L
Unknown	VARV-BRA66-031	VF610	K7R	hypothetical protein	ABF23397	Variola virus	59054	2227	Pox_A46
IL-1 signaling inhibitor	VARV-BRA66-168	VF624	A46R	hypothetical protein	ABF23533	Variola virus	59191	2227	Pox_A46
Intracellular TLR and IL-1 signaling inhibitor	VARV-BRA66-174	VF588	A52R	hypothetical protein	ABF23539	Variola virus	59197	2227	Pox_A46
Unknown	VARV-BRA66-195	VF559	C16L;B15R;B22R	hypothetical protein	ABF23557	Variola virus	59218	2227	Pox_A46
Unknown	VARV-BWA72-001	VF559	C16L;B15R;B22R	hypothetical protein	ABF22964	Variola virus	58620	2225	Pox_A46
Unknown	VARV-BWA72-012	VF602	C6L	hypothetical protein	ABF22975	Variola virus	58631	2225	Pox_A46
Unknown	VARV-BWA72-018	VF606	C1L	hypothetical protein	ABF22981	Variola virus	58637	2225	Orthopox_C1
Virokine/NFkB inhibitor	VARV-BWA72-019	VF592	N1L	hypothetical protein	ABF22982	Variola virus	58638	2225	Orthopox_N1
Alpha amanitin sensitivity protein	VARV-BWA72-020	VF607	N2L	alpha-amanitin target protein	ABF22983	Variola virus	58639	2225	Pox_N2L
Unknown	VARV-BWA72-027	VF610	K7R	hypothetical protein	ABF22990	Variola virus	58646	2225	Pox_A46
IL-1 signaling inhibitor	VARV-BWA72-162	VF624	A46R	hypothetical protein	ABF23125	Variola virus	58781	2225	Pox_A46
Intracellular TLR and IL-1 signaling inhibitor	VARV-BWA72-168	VF588	A52R	hypothetical protein	ABF23131	Variola virus	58787	2225	Pox_A46
Unknown	VARV-BWA72-186	VF559	C16L;B15R;B22R	hypothetical protein	ABF23149	Variola virus	58805	2225	Pox_A46
Unknown	VARV-BWA73-001	VF559	C16L;B15R;B22R	hypothetical protein	ABF23166	Variola virus	58822	2226	Pox_A46
Unknown	VARV-BWA73-012	VF602	C6L	hypothetical protein	ABF23177	Variola virus	58833	2226	Pox_A46
Unknown	VARV-BWA73-018	VF606	C1L	hypothetical protein	ABF23183	Variola virus	58839	2226	Orthopox_C1
Virokine/NFkB inhibitor	VARV-BWA73-019	VF592	N1L	hypothetical protein	ABF23184	Variola virus	58840	2226	Orthopox_N1
Alpha amanitin sensitivity protein	VARV-BWA73-020	VF607	N2L	alpha-amanitin target protein	ABF23185	Variola virus	58841	2226	Pox_N2L
Unknown	VARV-BWA73-027	VF610	K7R	hypothetical protein	ABF23192	Variola virus	58848	2226	Pox_A46
IL-1 signaling inhibitor	VARV-BWA73-162	VF624	A46R	hypothetical protein	ABF23327	Variola virus	58983	2226	Pox_A46
Intracellular TLR and IL-1 signaling inhibitor	VARV-BWA73-168	VF588	A52R	hypothetical protein	ABF23333	Variola virus	58989	2226	Pox_A46
Unknown	VARV-BWA73-186	VF559	C16L;B15R;B22R	hypothetical protein	ABF23351	Variola virus	59007	2226	Pox_A46
Unknown	VARV-COG70_227-001	VF559	C16L;B15R;B22R	hypothetical protein	ABF24164	Variola virus	59235	2228	Pox_A46
Unknown	VARV-COG70_227-012	VF602	C6L	hypothetical protein	ABF24175	Variola virus	59246	2228	Pox_A46
Unknown	VARV-COG70_227-018	VF606	C1L	hypothetical protein	ABF24181	Variola virus	59252	2228	Orthopox_C1
Virokine/NFkB inhibitor	VARV-COG70_227-019	VF592	N1L	hypothetical protein	ABF24182	Variola virus	59253	2228	Orthopox_N1
Alpha amanitin sensitivity protein	VARV-COG70_227-020	VF607	N2L	alpha-amanitin target protein	ABF24183	Variola virus	59254	2228	Pox_N2L
Unknown	VARV-COG70_227-027	VF610	K7R	hypothetical protein	ABF24190	Variola virus	59261	2228	Pox_A46
IL-1 signaling inhibitor	VARV-COG70_227-162	VF624	A46R	hypothetical protein	ABF24325	Variola virus	59396	2228	Pox_A46
Intracellular TLR and IL-1 signaling inhibitor	VARV-COG70_227-168	VF588	A52R	hypothetical protein	ABF24331	Variola virus	59402	2228	Pox_A46
Unknown	VARV-COG70_227-186	VF559	C16L;B15R;B22R	hypothetical protein	ABF24349	Variola virus	59420	2228	Pox_A46
Unknown	VARV-COG70_46-001	VF559	C16L;B15R;B22R	hypothetical protein	ABG43774	Variola virus	59436	2229	Pox_A46
Unknown	VARV-COG70_46-012	VF602	C6L	hypothetical protein	ABG43785	Variola virus	59447	2229	Pox_A46
Unknown	VARV-COG70_46-018	VF606	C1L	hypothetical protein	ABG43791	Variola virus	59453	2229	Orthopox_C1
Virokine/NFkB inhibitor	VARV-COG70_46-019	VF592	N1L	hypothetical protein	ABG43792	Variola virus	59454	2229	Orthopox_N1
Alpha amanitin sensitivity protein	VARV-COG70_46-020	VF607	N2L	alpha-amanitin target protein	ABG43793	Variola virus	59455	2229	Pox_N2L
Unknown	VARV-COG70_46-027	VF610	K7R	hypothetical protein	ABG43800	Variola virus	59462	2229	Pox_A46
IL-1 signaling inhibitor	VARV-COG70_46-162	VF624	A46R	hypothetical protein	ABG43935	Variola virus	59597	2229	Pox_A46
Intracellular TLR and IL-1 signaling inhibitor	VARV-COG70_46-168	VF588	A52R	hypothetical protein	ABG43941	Variola virus	59603	2229	Pox_A46
Unknown	VARV-COG70_46-185	VF559	C16L;B15R;B22R	hypothetical protein	ABG43959	Variola virus	59620	2229	Pox_A46
Unknown	VARV-CHN48-001	VF559	C16L;B15R;B22R	hypothetical protein	ABG43570	Variola virus	54161	2203	Pox_A46
Unknown	VARV-CHN48-012	VF602	C6L	hypothetical protein	ABG43581	Variola virus	54172	2203	Pox_A46
Unknown	VARV-CHN48-018	VF606	C1L	hypothetical protein	ABG43587	Variola virus	54178	2203	Orthopox_C1
Virokine/NFkB inhibitor	VARV-CHN48-019	VF592	N1L	hypothetical protein	ABG43588	Variola virus	54179	2203	Orthopox_N1
Alpha amanitin sensitivity protein	VARV-CHN48-020	VF607	N2L	alpha-amanitin target protein	ABG43589	Variola virus	54180	2203	Pox_N2L
Unknown	VARV-CHN48-027	VF610	K7R	hypothetical protein	ABG43596	Variola virus	54187	2203	Pox_A46
IL-1 signaling inhibitor	VARV-CHN48-163	VF624	A46R	hypothetical protein	ABG43732	Variola virus	54323	2203	Pox_A46
Intracellular TLR and IL-1 signaling inhibitor	VARV-CHN48-169	VF588	A52R	hypothetical protein	ABG43738	Variola virus	54329	2203	Pox_A46
Unknown	VARV-CHN48-187	VF559	C16L;B15R;B22R	hypothetical protein	ABG43755	Variola virus	54347	2203	Pox_A46
Unknown	VARV-DEU58-001	VF559	C16L;B15R;B22R	hypothetical protein	ABG43977	Variola virus	60278	2233	Pox_A46
Unknown	VARV-DEU58-012	VF602	C6L	hypothetical protein	ABG43988	Variola virus	60289	2233	Pox_A46
Unknown	VARV-DEU58-018	VF606	C1L	hypothetical protein	ABG43994	Variola virus	60295	2233	Orthopox_C1
Virokine/NFkB inhibitor	VARV-DEU58-019	VF592	N1L	hypothetical protein	ABG43995	Variola virus	60296	2233	Orthopox_N1
Alpha amanitin sensitivity protein	VARV-DEU58-020	VF607	N2L	alpha-amanitin target protein	ABG43996	Variola virus	60297	2233	Pox_N2L
Unknown	VARV-DEU58-027	VF610	K7R	hypothetical protein	ABG44003	Variola virus	60304	2233	Pox_A46
IL-1 signaling inhibitor	VARV-DEU58-161	VF624	A46R	hypothetical protein	ABG44137	Variola virus	60438	2233	Pox_A46
Intracellular TLR and IL-1 signaling inhibitor	VARV-DEU58-167	VF588	A52R	hypothetical protein	ABG44143	Variola virus	60444	2233	Pox_A46
Unknown	VARV-DEU58-185	VF559	C16L;B15R;B22R	hypothetical protein	ABG44161	Variola virus	60462	2233	Pox_A46
Unknown	VARV-ETH72_16-001	VF559	C16L;B15R;B22R	hypothetical protein	ABF24364	Variola virus	59874	2231	Pox_A46
Unknown	VARV-ETH72_16-012	VF602	C6L	hypothetical protein	ABF24375	Variola virus	59885	2231	Pox_A46
Unknown	VARV-ETH72_16-018	VF606	C1L	hypothetical protein	ABF24381	Variola virus	59891	2231	Orthopox_C1
Virokine/NFkB inhibitor	VARV-ETH72_16-019	VF592	N1L	hypothetical protein	ABF24382	Variola virus	59892	2231	Orthopox_N1
Alpha amanitin sensitivity protein	VARV-ETH72_16-020	VF607	N2L	alpha-amanitin target protein	ABF24383	Variola virus	59893	2231	Pox_N2L
Unknown	VARV-ETH72_16-028	VF610	K7R	hypothetical protein	ABF24391	Variola virus	59901	2231	Pox_A46
IL-1 signaling inhibitor	VARV-ETH72_16-163	VF624	A46R	hypothetical protein	ABF24526	Variola virus	60036	2231	Pox_A46
Intracellular TLR and IL-1 signaling inhibitor	VARV-ETH72_16-169	VF588	A52R	hypothetical protein	ABF24532	Variola virus	60042	2231	Pox_A46
Unknown	VARV-ETH72_16-187	VF559	C16L;B15R;B22R	hypothetical protein	ABF24550	Variola virus	60060	2231	Pox_A46
Unknown	VARV-ETH72_17-001	VF559	C16L;B15R;B22R	hypothetical protein	ABF24566	Variola virus	60077	2232	Pox_A46
Unknown	VARV-ETH72_17-012	VF602	C6L	hypothetical protein	ABF24577	Variola virus	60088	2232	Pox_A46
Unknown	VARV-ETH72_17-018	VF606	C1L	hypothetical protein	ABF24583	Variola virus	60094	2232	Orthopox_C1
Virokine/NFkB inhibitor	VARV-ETH72_17-019	VF592	N1L	hypothetical protein	ABF24584	Variola virus	60095	2232	Orthopox_N1
Alpha amanitin sensitivity protein	VARV-ETH72_17-020	VF607	N2L	alpha-amanitin target protein	ABF24585	Variola virus	60096	2232	Pox_N2L
Unknown	VARV-ETH72_17-028	VF610	K7R	hypothetical protein	ABF24593	Variola virus	60104	2232	Pox_A46
IL-1 signaling inhibitor	VARV-ETH72_17-163	VF624	A46R	hypothetical protein	ABF24728	Variola virus	60239	2232	Pox_A46
Intracellular TLR and IL-1 signaling inhibitor	VARV-ETH72_17-169	VF588	A52R	hypothetical protein	ABF24734	Variola virus	60245	2232	Pox_A46
Unknown	VARV-ETH72_17-187	VF559	C16L;B15R;B22R	hypothetical protein	ABF24752	Variola virus	60263	2232	Pox_A46
Unknown	VARV-Gar_1966-001	VF559	C16L;B15R;B22R	B1L	CAB54595	Variola virus	38954	1482	Pox_A46
Unknown	VARV-Gar_1966-015	VF602	C6L	B15L	CAB54609	Variola virus	38968	1482	Pox_A46
Unknown	VARV-Gar_1966-021	VF606	C1L	B21L	CAB54615	Variola virus	38974	1482	Orthopox_C1
Virokine/NFkB inhibitor	VARV-Gar_1966-022	VF592	N1L	R1L	CAB54616	Variola virus	38975	1482	Orthopox_N1
Alpha amanitin sensitivity protein	VARV-Gar_1966-023	VF607	N2L	R2L	CAB54617	Variola virus	38976	1482	Pox_N2L
Unknown	VARV-Gar_1966-030	VF610	K7R	P4R	CAB54624	Variola virus	38983	1482	Pox_A46
IL-1 signaling inhibitor	VARV-Gar_1966-168	VF624	A46R	A56R	CAB54759	Variola virus	39121	1482	Pox_A46
Intracellular TLR and IL-1 signaling inhibitor	VARV-Gar_1966-174	VF588	A52R	K6R	CAB54765	Variola virus	39127	1482	Pox_A46
Unknown	VARV-Gar_1966-193	VF559	C16L;B15R;B22R	D3R	CAB54784	Variola virus	39146	1482	Pox_A46
Unknown	VARV-GBR44_harv-001	VF559	C16L;B15R;B22R	hypothetical protein	ABF28383	Variola virus	54366	2204	Pox_A46
Unknown	VARV-GBR44_harv-012	VF602	C6L	hypothetical protein	ABF28394	Variola virus	54377	2204	Pox_A46
Unknown	VARV-GBR44_harv-018	VF606	C1L	hypothetical protein	ABF28400	Variola virus	54383	2204	Orthopox_C1
Virokine/NFkB inhibitor	VARV-GBR44_harv-019	VF592	N1L	hypothetical protein	ABF28401	Variola virus	54384	2204	Orthopox_N1
Alpha amanitin sensitivity protein	VARV-GBR44_harv-020	VF607	N2L	alpha-amanitin target protein	ABF28402	Variola virus	54385	2204	Pox_N2L
Unknown	VARV-GBR44_harv-027	VF610	K7R	hypothetical protein	ABF28409	Variola virus	54392	2204	Pox_A46
IL-1 signaling inhibitor	VARV-GBR44_harv-163	VF624	A46R	hypothetical protein	ABF28545	Variola virus	54528	2204	Pox_A46
Intracellular TLR and IL-1 signaling inhibitor	VARV-GBR44_harv-169	VF588	A52R	hypothetical protein	ABF28551	Variola virus	54534	2204	Pox_A46
Unknown	VARV-GBR44_harv-187	VF559	C16L;B15R;B22R	hypothetical protein	ABF28569	Variola virus	54552	2204	Pox_A46
Unknown	VARV-GBR46_hind-001	VF559	C16L;B15R;B22R	hypothetical protein	ABF28585	Variola virus	54568	2205	Pox_A46
Unknown	VARV-GBR46_hind-012	VF602	C6L	hypothetical protein	ABF28596	Variola virus	54579	2205	Pox_A46
Unknown	VARV-GBR46_hind-018	VF606	C1L	hypothetical protein	ABF28602	Variola virus	54585	2205	Orthopox_C1
Virokine/NFkB inhibitor	VARV-GBR46_hind-019	VF592	N1L	hypothetical protein	ABF28603	Variola virus	54586	2205	Orthopox_N1
Alpha amanitin sensitivity protein	VARV-GBR46_hind-020	VF607	N2L	alpha-amanitin target protein	ABF28604	Variola virus	54587	2205	Pox_N2L
Unknown	VARV-GBR46_hind-027	VF610	K7R	hypothetical protein	ABF28611	Variola virus	54594	2205	Pox_A46
IL-1 signaling inhibitor	VARV-GBR46_hind-162	VF624	A46R	hypothetical protein	ABF28746	Variola virus	54729	2205	Pox_A46
Intracellular TLR and IL-1 signaling inhibitor	VARV-GBR46_hind-168	VF588	A52R	hypothetical protein	ABF28752	Variola virus	54735	2205	Pox_A46
Unknown	VARV-GBR46_hind-186	VF559	C16L;B15R;B22R	hypothetical protein	ABF28770	Variola virus	54753	2205	Pox_A46
Unknown	VARV-GBR47_hig-001	VF559	C16L;B15R;B22R	hypothetical protein	ABF28783	Variola virus	53960	2202	Pox_A46
Unknown	VARV-GBR47_hig-012	VF602	C6L	hypothetical protein	ABF28794	Variola virus	53971	2202	Pox_A46
Unknown	VARV-GBR47_hig-018	VF606	C1L	hypothetical protein	ABF28800	Variola virus	53977	2202	Orthopox_C1
Virokine/NFkB inhibitor	VARV-GBR47_hig-019	VF592	N1L	hypothetical protein	ABF28801	Variola virus	53978	2202	Orthopox_N1
Alpha amanitin sensitivity protein	VARV-GBR47_hig-020	VF607	N2L	alpha-amanitin target protein	ABF28802	Variola virus	53979	2202	Pox_N2L
Unknown	VARV-GBR47_hig-027	VF610	K7R	hypothetical protein	ABF28809	Variola virus	53986	2202	Pox_A46
IL-1 signaling inhibitor	VARV-GBR47_hig-162	VF624	A46R	hypothetical protein	ABF28944	Variola virus	54121	2202	Pox_A46
Intracellular TLR and IL-1 signaling inhibitor	VARV-GBR47_hig-168	VF588	A52R	hypothetical protein	ABF28950	Variola virus	54127	2202	Pox_A46
Unknown	VARV-GBR47_hig-186	VF559	C16L;B15R;B22R	hypothetical protein	ABF28967	Variola virus	54145	2202	Pox_A46
Unknown	VARV-GBR52_but-001	VF559	C16L;B15R;B22R	hypothetical protein	ABF28983	Variola virus	53749	2200	Pox_A46
Unknown	VARV-GBR52_but-016	VF602	C6L	hypothetical protein	ABF28998	Variola virus	53764	2200	Pox_A46
Unknown	VARV-GBR52_but-022	VF606	C1L	hypothetical protein	ABF29004	Variola virus	53770	2200	Orthopox_C1
Virokine/NFkB inhibitor	VARV-GBR52_but-023	VF592	N1L	hypothetical protein	ABF29005	Variola virus	53771	2200	Orthopox_N1
Alpha amanitin sensitivity protein	VARV-GBR52_but-024	VF607	N2L	alpha-amanitin target protein	ABF29006	Variola virus	53772	2200	Pox_N2L
Unknown	VARV-GBR52_but-031	VF610	K7R	hypothetical protein	ABF29013	Variola virus	53779	2200	Pox_A46
IL-1 signaling inhibitor	VARV-GBR52_but-168	VF624	A46R	hypothetical protein	ABF29149	Variola virus	53916	2200	Pox_A46
Intracellular TLR and IL-1 signaling inhibitor	VARV-GBR52_but-174	VF588	A52R	hypothetical protein	ABF29155	Variola virus	53922	2200	Pox_A46
Unknown	VARV-GBR52_but-195	VF559	C16L;B15R;B22R	hypothetical protein	ABF29173	Variola virus	53943	2200	Pox_A46
Unknown	VARV-GIN69-001	VF559	C16L;B15R;B22R	hypothetical protein	ABF24767	Variola virus	60479	2234	Pox_A46
Unknown	VARV-GIN69-014	VF602	C6L	hypothetical protein	ABF24780	Variola virus	60492	2234	Pox_A46
Unknown	VARV-GIN69-020	VF606	C1L	hypothetical protein	ABF24786	Variola virus	60498	2234	Orthopox_C1
Virokine/NFkB inhibitor	VARV-GIN69-021	VF592	N1L	hypothetical protein	ABF24787	Variola virus	60499	2234	Orthopox_N1
Alpha amanitin sensitivity protein	VARV-GIN69-022	VF607	N2L	alpha-amanitin target protein	ABF24788	Variola virus	60500	2234	Pox_N2L
Unknown	VARV-GIN69-029	VF610	K7R	hypothetical protein	ABF24795	Variola virus	60507	2234	Pox_A46
IL-1 signaling inhibitor	VARV-GIN69-164	VF624	A46R	hypothetical protein	ABF24929	Variola virus	60642	2234	Pox_A46
Intracellular TLR and IL-1 signaling inhibitor	VARV-GIN69-170	VF588	A52R	hypothetical protein	ABF24935	Variola virus	60648	2234	Pox_A46
Unknown	VARV-GIN69-191	VF559	C16L;B15R;B22R	hypothetical protein	ABF24953	Variola virus	60669	2234	Pox_A46
Unknown	VARV-IND3_1967-001	VF559	C16L;B15R;B22R	D1L	NP_042045	Variola virus	39163	1483	Pox_A46
Unknown	VARV-IND3_1967-009	VF602	C6L	D9L	NP_042053	Variola virus	39171	1483	Pox_A46
Unknown	VARV-IND3_1967-015	VF606	C1L	D14L	NP_042059	Variola virus	39177	1483	Orthopox_C1
Virokine/NFkB inhibitor	VARV-IND3_1967-016	VF592	N1L	P1L	NP_042060	Variola virus	39178	1483	Orthopox_N1
Alpha amanitin sensitivity protein	VARV-IND3_1967-017	VF607	N2L	P2L	NP_042061	Variola virus	39179	1483	Pox_N2L
Unknown	VARV-IND3_1967-024	VF610	K7R	C4R	NP_042068	Variola virus	39186	1483	Pox_A46
IL-1 signaling inhibitor	VARV-IND3_1967-161	VF624	A46R	A52R	NP_042202	Variola virus	39323	1483	Pox_A46
Intracellular TLR and IL-1 signaling inhibitor	VARV-IND3_1967-167	VF588	A52R	J6R	NP_042208	Variola virus	39329	1483	Pox_A46
Unknown	VARV-IND3_1967-185	VF559	C16L;B15R;B22R	B14R	NP_042226	Variola virus	39347	1483	Pox_A46
Unknown	VARV-IND53_mad-001	VF559	C16L;B15R;B22R	hypothetical protein	ABF24970	Variola virus	61291	2238	Pox_A46
Unknown	VARV-IND53_mad-012	VF602	C6L	hypothetical protein	ABF24981	Variola virus	61302	2238	Pox_A46
Unknown	VARV-IND53_mad-018	VF606	C1L	hypothetical protein	ABF24987	Variola virus	61308	2238	Orthopox_C1
Virokine/NFkB inhibitor	VARV-IND53_mad-019	VF592	N1L	hypothetical protein	ABF24988	Variola virus	61309	2238	Orthopox_N1
Alpha amanitin sensitivity protein	VARV-IND53_mad-020	VF607	N2L	alpha-amanitin target protein	ABF24989	Variola virus	61310	2238	Pox_N2L
Unknown	VARV-IND53_mad-027	VF610	K7R	hypothetical protein	ABF24996	Variola virus	61317	2238	Pox_A46
IL-1 signaling inhibitor	VARV-IND53_mad-163	VF624	A46R	hypothetical protein	ABF25132	Variola virus	61453	2238	Pox_A46
Intracellular TLR and IL-1 signaling inhibitor	VARV-IND53_mad-169	VF588	A52R	hypothetical protein	ABF25138	Variola virus	61459	2238	Pox_A46
Unknown	VARV-IND53_mad-187	VF559	C16L;B15R;B22R	hypothetical protein	ABF25156	Variola virus	61477	2238	Pox_A46
Unknown	VARV-IND53_ndel-001	VF559	C16L;B15R;B22R	hypothetical protein	ABF25171	Variola virus	61492	2239	Pox_A46
Unknown	VARV-IND53_ndel-011	VF602	C6L	hypothetical protein	ABF25181	Variola virus	61502	2239	Pox_A46
Unknown	VARV-IND53_ndel-017	VF606	C1L	hypothetical protein	ABF25187	Variola virus	61508	2239	Orthopox_C1
Virokine/NFkB inhibitor	VARV-IND53_ndel-018	VF592	N1L	hypothetical protein	ABF25188	Variola virus	61509	2239	Orthopox_N1
Alpha amanitin sensitivity protein	VARV-IND53_ndel-019	VF607	N2L	alpha-amanitin target protein	ABF25189	Variola virus	61510	2239	Pox_N2L
Unknown	VARV-IND53_ndel-026	VF610	K7R	hypothetical protein	ABF25196	Variola virus	61517	2239	Pox_A46
IL-1 signaling inhibitor	VARV-IND53_ndel-162	VF624	A46R	hypothetical protein	ABF25332	Variola virus	61653	2239	Pox_A46
Intracellular TLR and IL-1 signaling inhibitor	VARV-IND53_ndel-168	VF588	A52R	hypothetical protein	ABF25338	Variola virus	61659	2239	Pox_A46
Unknown	VARV-IND53_ndel-186	VF559	C16L;B15R;B22R	hypothetical protein	ABF25356	Variola virus	61677	2239	Pox_A46
Unknown	VARV-IND64_vel4-001	VF559	C16L;B15R;B22R	hypothetical protein	ABG44178	Variola virus	61694	2240	Pox_A46
Unknown	VARV-IND64_vel4-013	VF602	C6L	hypothetical protein	ABG44190	Variola virus	61706	2240	Pox_A46
Unknown	VARV-IND64_vel4-019	VF606	C1L	hypothetical protein	ABG44196	Variola virus	61712	2240	Orthopox_C1
Virokine/NFkB inhibitor	VARV-IND64_vel4-020	VF592	N1L	hypothetical protein	ABG44197	Variola virus	61713	2240	Orthopox_N1
Alpha amanitin sensitivity protein	VARV-IND64_vel4-021	VF607	N2L	alpha-amanitin target protein	ABG44198	Variola virus	61714	2240	Pox_N2L
Unknown	VARV-IND64_vel4-028	VF610	K7R	hypothetical protein	ABG44205	Variola virus	61721	2240	Pox_A46
IL-1 signaling inhibitor	VARV-IND64_vel4-164	VF624	A46R	hypothetical protein	ABG44341	Variola virus	61857	2240	Pox_A46
Intracellular TLR and IL-1 signaling inhibitor	VARV-IND64_vel4-170	VF588	A52R	hypothetical protein	ABG44347	Variola virus	61863	2240	Pox_A46
Unknown	VARV-IND64_vel4-188	VF559	C16L;B15R;B22R	hypothetical protein	ABG44365	Variola virus	61881	2240	Pox_A46
Unknown	VARV-IND64_vel5-001	VF559	C16L;B15R;B22R	hypothetical protein	ABG44383	Variola virus	61899	2241	Pox_A46
Unknown	VARV-IND64_vel5-012	VF602	C6L	hypothetical protein	ABG44394	Variola virus	61910	2241	Pox_A46
Unknown	VARV-IND64_vel5-018	VF606	C1L	hypothetical protein	ABG44400	Variola virus	61916	2241	Orthopox_C1
Virokine/NFkB inhibitor	VARV-IND64_vel5-019	VF592	N1L	hypothetical protein	ABG44401	Variola virus	61917	2241	Orthopox_N1
Alpha amanitin sensitivity protein	VARV-IND64_vel5-020	VF607	N2L	alpha-amanitin target protein	ABG44402	Variola virus	61918	2241	Pox_N2L
Unknown	VARV-IND64_vel5-027	VF610	K7R	hypothetical protein	ABG44409	Variola virus	61925	2241	Pox_A46
IL-1 signaling inhibitor	VARV-IND64_vel5-163	VF624	A46R	hypothetical protein	ABG44545	Variola virus	62061	2241	Pox_A46
Intracellular TLR and IL-1 signaling inhibitor	VARV-IND64_vel5-169	VF588	A52R	hypothetical protein	ABG44551	Variola virus	62067	2241	Pox_A46
Unknown	VARV-IND64_vel5-187	VF559	C16L;B15R;B22R	hypothetical protein	ABG44569	Variola virus	62085	2241	Pox_A46
Unknown	VARV-IRN72-001	VF559	C16L;B15R;B22R	hypothetical protein	ABG44585	Variola virus	60686	2235	Pox_A46
Unknown	VARV-IRN72-012	VF602	C6L	hypothetical protein	ABG44596	Variola virus	60697	2235	Pox_A46
Unknown	VARV-IRN72-018	VF606	C1L	hypothetical protein	ABG44602	Variola virus	60703	2235	Orthopox_C1
Virokine/NFkB inhibitor	VARV-IRN72-019	VF592	N1L	hypothetical protein	ABG44603	Variola virus	60704	2235	Orthopox_N1
Alpha amanitin sensitivity protein	VARV-IRN72-020	VF607	N2L	alpha-amanitin target protein	ABG44604	Variola virus	60705	2235	Pox_N2L
Unknown	VARV-IRN72-027	VF610	K7R	hypothetical protein	ABG44611	Variola virus	60712	2235	Pox_A46
IL-1 signaling inhibitor	VARV-IRN72-162	VF624	A46R	hypothetical protein	ABG44746	Variola virus	60847	2235	Pox_A46
Intracellular TLR and IL-1 signaling inhibitor	VARV-IRN72-168	VF588	A52R	hypothetical protein	ABG44752	Variola virus	60853	2235	Pox_A46
Unknown	VARV-IRN72-186	VF559	C16L;B15R;B22R	hypothetical protein	ABG44770	Variola virus	60871	2235	Pox_A46
Unknown	VARV-JPN46_yam-001	VF559	C16L;B15R;B22R	hypothetical protein	ABF25373	Variola virus	62276	2243	Pox_A46
Unknown	VARV-JPN46_yam-011	VF602	C6L	hypothetical protein	ABF25383	Variola virus	62286	2243	Pox_A46
Unknown	VARV-JPN46_yam-017	VF606	C1L	hypothetical protein	ABF25389	Variola virus	62292	2243	Orthopox_C1
Virokine/NFkB inhibitor	VARV-JPN46_yam-018	VF592	N1L	hypothetical protein	ABF25390	Variola virus	62293	2243	Orthopox_N1
Alpha amanitin sensitivity protein	VARV-JPN46_yam-019	VF607	N2L	alpha-amanitin target protein	ABF25391	Variola virus	62294	2243	Pox_N2L
Unknown	VARV-JPN46_yam-026	VF610	K7R	hypothetical protein	ABF25398	Variola virus	62301	2243	Pox_A46
IL-1 signaling inhibitor	VARV-JPN46_yam-162	VF624	A46R	hypothetical protein	ABF25534	Variola virus	62437	2243	Pox_A46
Intracellular TLR and IL-1 signaling inhibitor	VARV-JPN46_yam-168	VF588	A52R	hypothetical protein	ABF25540	Variola virus	62443	2243	Pox_A46
Unknown	VARV-JPN46_yam-186	VF559	C16L;B15R;B22R	hypothetical protein	ABF25558	Variola virus	62461	2243	Pox_A46
Unknown	VARV-JPN51_hrpr-001	VF559	C16L;B15R;B22R	hypothetical protein	ABF25575	Variola virus	62478	2244	Pox_A46
Unknown	VARV-JPN51_hrpr-011	VF602	C6L	hypothetical protein	ABF25585	Variola virus	62488	2244	Pox_A46
Unknown	VARV-JPN51_hrpr-017	VF606	C1L	hypothetical protein	ABF25591	Variola virus	62494	2244	Orthopox_C1
Virokine/NFkB inhibitor	VARV-JPN51_hrpr-018	VF592	N1L	hypothetical protein	ABF25592	Variola virus	62495	2244	Orthopox_N1
Alpha amanitin sensitivity protein	VARV-JPN51_hrpr-019	VF607	N2L	alpha-amanitin target protein	ABF25593	Variola virus	62496	2244	Pox_N2L
Unknown	VARV-JPN51_hrpr-026	VF610	K7R	hypothetical protein	ABF25600	Variola virus	62503	2244	Pox_A46
IL-1 signaling inhibitor	VARV-JPN51_hrpr-162	VF624	A46R	hypothetical protein	ABF25736	Variola virus	62639	2244	Pox_A46
Intracellular TLR and IL-1 signaling inhibitor	VARV-JPN51_hrpr-168	VF588	A52R	hypothetical protein	ABF25742	Variola virus	62645	2244	Pox_A46
Unknown	VARV-JPN51_hrpr-186	VF559	C16L;B15R;B22R	hypothetical protein	ABF25760	Variola virus	62663	2244	Pox_A46
Unknown	VARV-JPN51_stwl-001	VF559	C16L;B15R;B22R	hypothetical protein	ABF25776	Variola virus	62679	2245	Pox_A46
Unknown	VARV-JPN51_stwl-011	VF602	C6L	hypothetical protein	ABF25786	Variola virus	62689	2245	Pox_A46
Unknown	VARV-JPN51_stwl-017	VF606	C1L	hypothetical protein	ABF25792	Variola virus	62695	2245	Orthopox_C1
Virokine/NFkB inhibitor	VARV-JPN51_stwl-018	VF592	N1L	hypothetical protein	ABF25793	Variola virus	62696	2245	Orthopox_N1
Alpha amanitin sensitivity protein	VARV-JPN51_stwl-019	VF607	N2L	alpha-amanitin target protein	ABF25794	Variola virus	62697	2245	Pox_N2L
Unknown	VARV-JPN51_stwl-026	VF610	K7R	hypothetical protein	ABF25801	Variola virus	62704	2245	Pox_A46
IL-1 signaling inhibitor	VARV-JPN51_stwl-162	VF624	A46R	hypothetical protein	ABF25937	Variola virus	62840	2245	Pox_A46
Intracellular TLR and IL-1 signaling inhibitor	VARV-JPN51_stwl-168	VF588	A52R	hypothetical protein	ABF25943	Variola virus	62846	2245	Pox_A46
Unknown	VARV-JPN51_stwl-186	VF559	C16L;B15R;B22R	hypothetical protein	ABF25961	Variola virus	62864	2245	Pox_A46
Unknown	VARV-KOR47-001	VF559	C16L;B15R;B22R	hypothetical protein	ABF25977	Variola virus	60889	2236	Pox_A46
Unknown	VARV-KOR47-012	VF602	C6L	hypothetical protein	ABF25988	Variola virus	60900	2236	Pox_A46
Unknown	VARV-KOR47-018	VF606	C1L	hypothetical protein	ABF25994	Variola virus	60906	2236	Orthopox_C1
Virokine/NFkB inhibitor	VARV-KOR47-019	VF592	N1L	hypothetical protein	ABF25995	Variola virus	60907	2236	Orthopox_N1
Alpha amanitin sensitivity protein	VARV-KOR47-020	VF607	N2L	alpha-amanitin target protein	ABF25996	Variola virus	60908	2236	Pox_N2L
Unknown	VARV-KOR47-027	VF610	K7R	hypothetical protein	ABF26003	Variola virus	60915	2236	Pox_A46
IL-1 signaling inhibitor	VARV-KOR47-163	VF624	A46R	hypothetical protein	ABF26139	Variola virus	61051	2236	Pox_A46
Intracellular TLR and IL-1 signaling inhibitor	VARV-KOR47-169	VF588	A52R	hypothetical protein	ABF26145	Variola virus	61057	2236	Pox_A46
Unknown	VARV-KOR47-187	VF559	C16L;B15R;B22R	hypothetical protein	ABF26163	Variola virus	61075	2236	Pox_A46
Unknown	VARV-KWT67-001	VF559	C16L;B15R;B22R	hypothetical protein	ABF26179	Variola virus	61091	2237	Pox_A46
Unknown	VARV-KWT67-012	VF602	C6L	hypothetical protein	ABF26190	Variola virus	61102	2237	Pox_A46
Unknown	VARV-KWT67-018	VF606	C1L	hypothetical protein	ABF26196	Variola virus	61108	2237	Orthopox_C1
Virokine/NFkB inhibitor	VARV-KWT67-019	VF592	N1L	hypothetical protein	ABF26197	Variola virus	61109	2237	Orthopox_N1
Alpha amanitin sensitivity protein	VARV-KWT67-020	VF607	N2L	alpha-amanitin target protein	ABF26198	Variola virus	61110	2237	Pox_N2L
Unknown	VARV-KWT67-027	VF610	K7R	hypothetical protein	ABF26205	Variola virus	61117	2237	Pox_A46
IL-1 signaling inhibitor	VARV-KWT67-162	VF624	A46R	hypothetical protein	ABF26340	Variola virus	61252	2237	Pox_A46
Intracellular TLR and IL-1 signaling inhibitor	VARV-KWT67-168	VF588	A52R	hypothetical protein	ABF26346	Variola virus	61258	2237	Pox_A46
Unknown	VARV-KWT67-186	VF559	C16L;B15R;B22R	hypothetical protein	ABF26364	Variola virus	61276	2237	Pox_A46
Unknown	VARV-NER69-001	VF559	C16L;B15R;B22R	hypothetical protein	ABF26378	Variola virus	57994	2222	Pox_A46
Unknown	VARV-NER69-014	VF602	C6L	hypothetical protein	ABF26391	Variola virus	58007	2222	Pox_A46
Unknown	VARV-NER69-020	VF606	C1L	hypothetical protein	ABF26397	Variola virus	58013	2222	Orthopox_C1
Virokine/NFkB inhibitor	VARV-NER69-021	VF592	N1L	hypothetical protein	ABF26398	Variola virus	58014	2222	Orthopox_N1
Alpha amanitin sensitivity protein	VARV-NER69-022	VF607	N2L	alpha-amanitin target protein	ABF26399	Variola virus	58015	2222	Pox_N2L
Unknown	VARV-NER69-029	VF610	K7R	hypothetical protein	ABF26406	Variola virus	58022	2222	Pox_A46
IL-1 signaling inhibitor	VARV-NER69-166	VF624	A46R	hypothetical protein	ABF26542	Variola virus	58159	2222	Pox_A46
Intracellular TLR and IL-1 signaling inhibitor	VARV-NER69-172	VF588	A52R	hypothetical protein	ABF26548	Variola virus	58165	2222	Pox_A46
Unknown	VARV-NER69-193	VF559	C16L;B15R;B22R	hypothetical protein	ABF26566	Variola virus	58186	2222	Pox_A46
Unknown	VARV-NPL73-001	VF559	C16L;B15R;B22R	hypothetical protein	ABG44788	Variola virus	57791	2221	Pox_A46
Unknown	VARV-NPL73-012	VF602	C6L	hypothetical protein	ABG44799	Variola virus	57802	2221	Pox_A46
Virokine/NFkB inhibitor	VARV-NPL73-019	VF592	N1L	hypothetical protein	ABG44806	Variola virus	57809	2221	Orthopox_N1
Alpha amanitin sensitivity protein	VARV-NPL73-020	VF607	N2L	alpha-amanitin target protein	ABG44807	Variola virus	57810	2221	Pox_N2L
Unknown	VARV-NPL73-027	VF610	K7R	hypothetical protein	ABG44814	Variola virus	57817	2221	Pox_A46
IL-1 signaling inhibitor	VARV-NPL73-162	VF624	A46R	hypothetical protein	ABG44949	Variola virus	57952	2221	Pox_A46
Unknown	VARV-NPL73-185	VF559	C16L;B15R;B22R	hypothetical protein	ABG44971	Variola virus	57975	2221	Pox_A46
Unknown	VARV-PAK_1969-001	VF559	C16L;B15R;B22R	VARV_PAK69_lah_001	ABG44990	Variola virus	103729	103728	Pox_A46
Unknown	VARV-PAK_1969-012	VF602	C6L	VARV_PAK69_lah_012	ABG45001	Variola virus	103740	103728	Pox_A46
Unknown	VARV-PAK_1969-018	VF606	C1L	VARV_PAK69_lah_018	ABG45007	Variola virus	103746	103728	Orthopox_C1
Virokine/NFkB inhibitor	VARV-PAK_1969-019	VF592	N1L	VARV_PAK69_lah_019	ABG45008	Variola virus	103747	103728	Orthopox_N1
Alpha amanitin sensitivity protein	VARV-PAK_1969-020	VF607	N2L	VARV_PAK69_lah_020	ABG45009	Variola virus	103748	103728	Pox_N2L
Unknown	VARV-PAK_1969-027	VF610	K7R	VARV_PAK69_lah_027	ABG45016	Variola virus	103755	103728	Pox_A46
IL-1 signaling inhibitor	VARV-PAK_1969-162	VF624	A46R	VARV_PAK69_lah_163	ABG45151	Variola virus	103890	103728	Pox_A46
Intracellular TLR and IL-1 signaling inhibitor	VARV-PAK_1969-168	VF588	A52R	VARV_PAK69_lah_169	ABG45157	Variola virus	103896	103728	Pox_A46
Unknown	VARV-PAK_1969-186	VF559	C16L;B15R;B22R	VARV_PAK69_lah_188	ABG45175	Variola virus	103914	103728	Pox_A46
Unknown	VARV-SDN47_jub-001	VF559	C16L;B15R;B22R	hypothetical protein	ABF27586	Variola virus	55975	2212	Pox_A46
Unknown	VARV-SDN47_jub-012	VF602	C6L	hypothetical protein	ABF27597	Variola virus	55986	2212	Pox_A46
Unknown	VARV-SDN47_jub-018	VF606	C1L	hypothetical protein	ABF27603	Variola virus	55992	2212	Orthopox_C1
Virokine/NFkB inhibitor	VARV-SDN47_jub-019	VF592	N1L	hypothetical protein	ABF27604	Variola virus	55993	2212	Orthopox_N1
Alpha amanitin sensitivity protein	VARV-SDN47_jub-020	VF607	N2L	alpha-amanitin target protein	ABF27605	Variola virus	55994	2212	Pox_N2L
Unknown	VARV-SDN47_jub-027	VF610	K7R	hypothetical protein	ABF27612	Variola virus	56001	2212	Pox_A46
IL-1 signaling inhibitor	VARV-SDN47_jub-162	VF624	A46R	hypothetical protein	ABF27747	Variola virus	56136	2212	Pox_A46
Intracellular TLR and IL-1 signaling inhibitor	VARV-SDN47_jub-168	VF588	A52R	hypothetical protein	ABF27753	Variola virus	56142	2212	Pox_A46
Unknown	VARV-SDN47_jub-186	VF559	C16L;B15R;B22R	hypothetical protein	ABF27771	Variola virus	56160	2212	Pox_A46
Unknown	VARV-SDN47_rum-001	VF559	C16L;B15R;B22R	hypothetical protein	ABF27786	Variola virus	56175	2213	Pox_A46
Unknown	VARV-SDN47_rum-012	VF602	C6L	hypothetical protein	ABF27797	Variola virus	56186	2213	Pox_A46
Unknown	VARV-SDN47_rum-018	VF606	C1L	hypothetical protein	ABF27803	Variola virus	56192	2213	Orthopox_C1
Virokine/NFkB inhibitor	VARV-SDN47_rum-019	VF592	N1L	hypothetical protein	ABF27804	Variola virus	56193	2213	Orthopox_N1
Alpha amanitin sensitivity protein	VARV-SDN47_rum-020	VF607	N2L	alpha-amanitin target protein	ABF27805	Variola virus	56194	2213	Pox_N2L
Unknown	VARV-SDN47_rum-027	VF610	K7R	hypothetical protein	ABF27812	Variola virus	56201	2213	Pox_A46
IL-1 signaling inhibitor	VARV-SDN47_rum-162	VF624	A46R	hypothetical protein	ABF27947	Variola virus	56336	2213	Pox_A46
Intracellular TLR and IL-1 signaling inhibitor	VARV-SDN47_rum-168	VF588	A52R	hypothetical protein	ABF27953	Variola virus	56342	2213	Pox_A46
Unknown	VARV-SDN47_rum-186	VF559	C16L;B15R;B22R	hypothetical protein	ABF27971	Variola virus	56360	2213	Pox_A46
Unknown	VARV-SLE68-001	VF559	C16L;B15R;B22R	hypothetical protein	ABF26984	Variola virus	58203	2223	Pox_A46
Unknown	VARV-SLE68-014	VF602	C6L	hypothetical protein	ABF26997	Variola virus	58216	2223	Pox_A46
Unknown	VARV-SLE68-020	VF606	C1L	hypothetical protein	ABF27003	Variola virus	58222	2223	Orthopox_C1
Virokine/NFkB inhibitor	VARV-SLE68-021	VF592	N1L	hypothetical protein	ABF27004	Variola virus	58223	2223	Orthopox_N1
Alpha amanitin sensitivity protein	VARV-SLE68-022	VF607	N2L	alpha-amanitin target protein	ABF27005	Variola virus	58224	2223	Pox_N2L
Unknown	VARV-SLE68-029	VF610	K7R	hypothetical protein	ABF27012	Variola virus	58231	2223	Pox_A46
IL-1 signaling inhibitor	VARV-SLE68-165	VF624	A46R	hypothetical protein	ABF27147	Variola virus	58367	2223	Pox_A46
Intracellular TLR and IL-1 signaling inhibitor	VARV-SLE68-171	VF588	A52R	hypothetical protein	ABF27153	Variola virus	58373	2223	Pox_A46
Unknown	VARV-SLE68-192	VF559	C16L;B15R;B22R	hypothetical protein	ABF27171	Variola virus	58394	2223	Pox_A46
Unknown	VARV-SOM77_1252-001	VF559	C16L;B15R;B22R	hypothetical protein	ABF27188	Variola virus	57189	2218	Pox_A46
Unknown	VARV-SOM77_1252-012	VF602	C6L	hypothetical protein	ABF27199	Variola virus	57200	2218	Pox_A46
Unknown	VARV-SOM77_1252-018	VF606	C1L	hypothetical protein	ABF27205	Variola virus	57206	2218	Orthopox_C1
Virokine/NFkB inhibitor	VARV-SOM77_1252-019	VF592	N1L	hypothetical protein	ABF27206	Variola virus	57207	2218	Orthopox_N1
Alpha amanitin sensitivity protein	VARV-SOM77_1252-020	VF607	N2L	alpha-amanitin target protein	ABF27207	Variola virus	57208	2218	Pox_N2L
Unknown	VARV-SOM77_1252-027	VF610	K7R	hypothetical protein	ABF27214	Variola virus	57215	2218	Pox_A46
IL-1 signaling inhibitor	VARV-SOM77_1252-162	VF624	A46R	hypothetical protein	ABF27349	Variola virus	57350	2218	Pox_A46
Intracellular TLR and IL-1 signaling inhibitor	VARV-SOM77_1252-168	VF588	A52R	hypothetical protein	ABF27355	Variola virus	57356	2218	Pox_A46
Unknown	VARV-SOM77_1252-185	VF559	C16L;B15R;B22R	hypothetical protein	ABF27372	Variola virus	57373	2218	Pox_A46
Unknown	VARV-SOM77_1605-001	VF559	C16L;B15R;B22R	hypothetical protein	ABF27387	Variola virus	57389	2219	Pox_A46
Unknown	VARV-SOM77_1605-012	VF602	C6L	hypothetical protein	ABF27398	Variola virus	57400	2219	Pox_A46
Unknown	VARV-SOM77_1605-018	VF606	C1L	hypothetical protein	ABF27404	Variola virus	57406	2219	Orthopox_C1
Virokine/NFkB inhibitor	VARV-SOM77_1605-019	VF592	N1L	hypothetical protein	ABF27405	Variola virus	57407	2219	Orthopox_N1
Alpha amanitin sensitivity protein	VARV-SOM77_1605-020	VF607	N2L	alpha-amanitin target protein	ABF27406	Variola virus	57408	2219	Pox_N2L
Unknown	VARV-SOM77_1605-027	VF610	K7R	hypothetical protein	ABF27413	Variola virus	57415	2219	Pox_A46
IL-1 signaling inhibitor	VARV-SOM77_1605-162	VF624	A46R	hypothetical protein	ABF27548	Variola virus	57550	2219	Pox_A46
Intracellular TLR and IL-1 signaling inhibitor	VARV-SOM77_1605-168	VF588	A52R	hypothetical protein	ABF27554	Variola virus	57556	2219	Pox_A46
Unknown	VARV-SOM77_1605-185	VF559	C16L;B15R;B22R	hypothetical protein	ABF27571	Variola virus	57573	2219	Pox_A46
Unknown	VARV-SOM77_ali-001	VF559	C16L;B15R;B22R	hypothetical protein	ABG45193	Variola virus	57589	2220	Pox_A46
Unknown	VARV-SOM77_ali-012	VF602	C6L	hypothetical protein	ABG45204	Variola virus	57600	2220	Pox_A46
Unknown	VARV-SOM77_ali-018	VF606	C1L	hypothetical protein	ABG45210	Variola virus	57606	2220	Orthopox_C1
Virokine/NFkB inhibitor	VARV-SOM77_ali-019	VF592	N1L	hypothetical protein	ABG45211	Variola virus	57607	2220	Orthopox_N1
Alpha amanitin sensitivity protein	VARV-SOM77_ali-020	VF607	N2L	alpha-amanitin target protein	ABG45212	Variola virus	57608	2220	Pox_N2L
Unknown	VARV-SOM77_ali-027	VF610	K7R	hypothetical protein	ABG45219	Variola virus	57615	2220	Pox_A46
IL-1 signaling inhibitor	VARV-SOM77_ali-162	VF624	A46R	hypothetical protein	ABG45354	Variola virus	57750	2220	Pox_A46
Intracellular TLR and IL-1 signaling inhibitor	VARV-SOM77_ali-168	VF588	A52R	hypothetical protein	ABG45360	Variola virus	57756	2220	Pox_A46
Unknown	VARV-SOM77_ali-185	VF559	C16L;B15R;B22R	hypothetical protein	ABG45377	Variola virus	57773	2220	Pox_A46
Unknown	VARV-SUM70_222-001	VF559	C16L;B15R;B22R	hypothetical protein	ABG45395	Variola virus	55171	2208	Pox_A46
Unknown	VARV-SUM70_222-012	VF602	C6L	hypothetical protein	ABG45406	Variola virus	55182	2208	Pox_A46
Unknown	VARV-SUM70_222-018	VF606	C1L	hypothetical protein	ABG45412	Variola virus	55188	2208	Orthopox_C1
Virokine/NFkB inhibitor	VARV-SUM70_222-019	VF592	N1L	hypothetical protein	ABG45413	Variola virus	55189	2208	Orthopox_N1
Alpha amanitin sensitivity protein	VARV-SUM70_222-020	VF607	N2L	alpha-amanitin target protein	ABG45414	Variola virus	55190	2208	Pox_N2L
Unknown	VARV-SUM70_222-027	VF610	K7R	hypothetical protein	ABG45421	Variola virus	55197	2208	Pox_A46
IL-1 signaling inhibitor	VARV-SUM70_222-161	VF624	A46R	hypothetical protein	ABG45555	Variola virus	55331	2208	Pox_A46
Intracellular TLR and IL-1 signaling inhibitor	VARV-SUM70_222-167	VF588	A52R	hypothetical protein	ABG45561	Variola virus	55337	2208	Pox_A46
Unknown	VARV-SUM70_222-185	VF559	C16L;B15R;B22R	hypothetical protein	ABG45579	Variola virus	55355	2208	Pox_A46
Unknown	VARV-SUM70_228-001	VF559	C16L;B15R;B22R	hypothetical protein	ABF27986	Variola virus	55373	2209	Pox_A46
Unknown	VARV-SUM70_228-012	VF602	C6L	hypothetical protein	ABF27997	Variola virus	55384	2209	Pox_A46
Unknown	VARV-SUM70_228-018	VF606	C1L	hypothetical protein	ABF28003	Variola virus	55390	2209	Orthopox_C1
Virokine/NFkB inhibitor	VARV-SUM70_228-019	VF592	N1L	hypothetical protein	ABF28004	Variola virus	55391	2209	Orthopox_N1
Alpha amanitin sensitivity protein	VARV-SUM70_228-020	VF607	N2L	alpha-amanitin target protein	ABF28005	Variola virus	55392	2209	Pox_N2L
Unknown	VARV-SUM70_228-027	VF610	K7R	hypothetical protein	ABF28012	Variola virus	55399	2209	Pox_A46
IL-1 signaling inhibitor	VARV-SUM70_228-161	VF624	A46R	hypothetical protein	ABF28146	Variola virus	55533	2209	Pox_A46
Intracellular TLR and IL-1 signaling inhibitor	VARV-SUM70_228-167	VF588	A52R	hypothetical protein	ABF28152	Variola virus	55539	2209	Pox_A46
Unknown	VARV-SUM70_228-185	VF559	C16L;B15R;B22R	hypothetical protein	ABF28170	Variola virus	55557	2209	Pox_A46
Unknown	VARV-SYR72-001	VF559	C16L;B15R;B22R	hypothetical protein	ABG45597	Variola virus	54767	2206	Pox_A46
Unknown	VARV-SYR72-012	VF602	C6L	hypothetical protein	ABG45608	Variola virus	54778	2206	Pox_A46
Unknown	VARV-SYR72-018	VF606	C1L	hypothetical protein	ABG45614	Variola virus	54784	2206	Orthopox_C1
Virokine/NFkB inhibitor	VARV-SYR72-019	VF592	N1L	hypothetical protein	ABG45615	Variola virus	54785	2206	Orthopox_N1
Alpha amanitin sensitivity protein	VARV-SYR72-020	VF607	N2L	alpha-amanitin target protein	ABG45616	Variola virus	54786	2206	Pox_N2L
Unknown	VARV-SYR72-027	VF610	K7R	hypothetical protein	ABG45623	Variola virus	54793	2206	Pox_A46
IL-1 signaling inhibitor	VARV-SYR72-162	VF624	A46R	hypothetical protein	ABG45758	Variola virus	54928	2206	Pox_A46
Intracellular TLR and IL-1 signaling inhibitor	VARV-SYR72-168	VF588	A52R	hypothetical protein	ABG45764	Variola virus	54934	2206	Pox_A46
Unknown	VARV-SYR72-186	VF559	C16L;B15R;B22R	hypothetical protein	ABG45782	Variola virus	54952	2206	Pox_A46
Unknown	VARV-TZA65-001	VF559	C16L;B15R;B22R	hypothetical protein	ABF28185	Variola virus	54970	2207	Pox_A46
Unknown	VARV-TZA65-012	VF602	C6L	hypothetical protein	ABF28196	Variola virus	54981	2207	Pox_A46
Unknown	VARV-TZA65-018	VF606	C1L	hypothetical protein	ABF28202	Variola virus	54987	2207	Orthopox_C1
Virokine/NFkB inhibitor	VARV-TZA65-019	VF592	N1L	hypothetical protein	ABF28203	Variola virus	54988	2207	Orthopox_N1
Alpha amanitin sensitivity protein	VARV-TZA65-020	VF607	N2L	alpha-amanitin target protein	ABF28204	Variola virus	54989	2207	Pox_N2L
Unknown	VARV-TZA65-027	VF610	K7R	hypothetical protein	ABF28211	Variola virus	54996	2207	Pox_A46
IL-1 signaling inhibitor	VARV-TZA65-162	VF624	A46R	hypothetical protein	ABF28345	Variola virus	55131	2207	Pox_A46
Intracellular TLR and IL-1 signaling inhibitor	VARV-TZA65-168	VF588	A52R	hypothetical protein	ABF28351	Variola virus	55137	2207	Pox_A46
Unknown	VARV-TZA65-186	VF559	C16L;B15R;B22R	hypothetical protein	ABF28367	Variola virus	55155	2207	Pox_A46
Unknown	VARV-YUG72-001	VF559	C16L;B15R;B22R	hypothetical protein	ABF29190	Variola virus	53144	2196	Pox_A46
Unknown	VARV-YUG72-012	VF602	C6L	hypothetical protein	ABF29201	Variola virus	53155	2196	Pox_A46
Unknown	VARV-YUG72-018	VF606	C1L	hypothetical protein	ABF29207	Variola virus	53161	2196	Orthopox_C1
Virokine/NFkB inhibitor	VARV-YUG72-019	VF592	N1L	hypothetical protein	ABF29208	Variola virus	53162	2196	Orthopox_N1
Alpha amanitin sensitivity protein	VARV-YUG72-020	VF607	N2L	alpha-amanitin target protein	ABF29209	Variola virus	53163	2196	Pox_N2L
Unknown	VARV-YUG72-027	VF610	K7R	hypothetical protein	ABF29216	Variola virus	53170	2196	Pox_A46
IL-1 signaling inhibitor	VARV-YUG72-162	VF624	A46R	hypothetical protein	ABF29351	Variola virus	53305	2196	Pox_A46
Intracellular TLR and IL-1 signaling inhibitor	VARV-YUG72-168	VF588	A52R	hypothetical protein	ABF29357	Variola virus	53311	2196	Pox_A46
Unknown	VARV-YUG72-186	VF559	C16L;B15R;B22R	hypothetical protein	ABF29375	Variola virus	53329	2196	Pox_A46
Unknown	VARV-ZAF65_102-001	VF559	C16L;B15R;B22R	hypothetical protein	ABF26583	Variola virus	55573	2210	Pox_A46
Unknown	VARV-ZAF65_102-012	VF602	C6L	hypothetical protein	ABF26594	Variola virus	55584	2210	Pox_A46
Unknown	VARV-ZAF65_102-018	VF606	C1L	hypothetical protein	ABF26600	Variola virus	55590	2210	Orthopox_C1
Virokine/NFkB inhibitor	VARV-ZAF65_102-019	VF592	N1L	hypothetical protein	ABF26601	Variola virus	55591	2210	Orthopox_N1
Alpha amanitin sensitivity protein	VARV-ZAF65_102-020	VF607	N2L	alpha-amanitin target protein	ABF26602	Variola virus	55592	2210	Pox_N2L
Unknown	VARV-ZAF65_102-027	VF610	K7R	hypothetical protein	ABF26609	Variola virus	55599	2210	Pox_A46
IL-1 signaling inhibitor	VARV-ZAF65_102-162	VF624	A46R	hypothetical protein	ABF26744	Variola virus	55734	2210	Pox_A46
Intracellular TLR and IL-1 signaling inhibitor	VARV-ZAF65_102-168	VF588	A52R	hypothetical protein	ABF26750	Variola virus	55740	2210	Pox_A46
Unknown	VARV-ZAF65_102-186	VF559	C16L;B15R;B22R	hypothetical protein	ABF26768	Variola virus	55758	2210	Pox_A46
Unknown	VARV-ZAF65_103-001	VF559	C16L;B15R;B22R	hypothetical protein	ABF26783	Variola virus	55774	2211	Pox_A46
Unknown	VARV-ZAF65_103-012	VF602	C6L	hypothetical protein	ABF26794	Variola virus	55785	2211	Pox_A46
Unknown	VARV-ZAF65_103-018	VF606	C1L	hypothetical protein	ABF26800	Variola virus	55791	2211	Orthopox_C1
Virokine/NFkB inhibitor	VARV-ZAF65_103-019	VF592	N1L	hypothetical protein	ABF26801	Variola virus	55792	2211	Orthopox_N1
Alpha amanitin sensitivity protein	VARV-ZAF65_103-020	VF607	N2L	alpha-amanitin target protein	ABF26802	Variola virus	55793	2211	Pox_N2L
Unknown	VARV-ZAF65_103-027	VF610	K7R	hypothetical protein	ABF26809	Variola virus	55800	2211	Pox_A46
IL-1 signaling inhibitor	VARV-ZAF65_103-162	VF624	A46R	hypothetical protein	ABF26944	Variola virus	55935	2211	Pox_A46
Intracellular TLR and IL-1 signaling inhibitor	VARV-ZAF65_103-168	VF588	A52R	hypothetical protein	ABF26950	Variola virus	55941	2211	Pox_A46
Unknown	VARV-ZAF65_103-186	VF559	C16L;B15R;B22R	hypothetical protein	ABF26968	Variola virus	55959	2211	Pox_A46
Alpha amanitin sensitivity protein	YLDV-Davis-003	VF607	N2L	3L	NP_073388	Tanapox virus	40052	1487	Pox_N2L
Alpha amanitin sensitivity protein	YLDV-Davis-004	VF607	N2L	4L	NP_073389	Tanapox virus	40053	1487	Pox_N2L
Unknown	YLDV-Davis-006	VF559	C16L;B15R;B22R	6L	NP_073391	Tanapox virus	40055	1487	Pox_A46
Unknown	YLDV-Davis-140	VF585		137R	NP_073522	Tanapox virus	40189	1487	Pox_A46
Intracellular TLR and IL-1 signaling inhibitor	YLDV-Davis-142	VF588	A52R	139R	NP_073524	Tanapox virus	40191	1487	Pox_A46
Alpha amanitin sensitivity protein	YMTV-Amano-003	VF607	N2L	4L	NP_938265	Yaba monkey tumor virus	43052	1503	Pox_N2L
Unknown	YMTV-Amano-005	VF559	C16L;B15R;B22R	6L	NP_938267	Yaba monkey tumor virus	43054	1503	Pox_A46
Unknown	YMTV-Amano-127	VF585		137R	NP_938389	Yaba monkey tumor virus	43176	1503	Pox_A46
Intracellular TLR and IL-1 signaling inhibitor	YMTV-Amano-129	VF588	A52R	139R	NP_938391	Yaba monkey tumor virus	43178	1503	Pox_A46
