# Supplementary material for: A poxvirus Bcl-2-like gene family involved in regulation of host immune response: sequence similarity and evolutionary history
Source: Virol J. 2010 Mar 15;7:59. doi: 10.1186/1743-422X-7-59 (PMC2907574; doi:10.1186/1743-422X-7-59)
Supplement: Additional file 2 — Distribution of orthologue groups across poxvirus genomes. Table that displays the number of genes of every orthologue group (rows) across every poxvirus species (columns). [file 1743-422X-7-59-S2.XLS]

## Sheet: Hoja1
Family	CMLV-CMS	CPXV-GRI	ECTV-Nav	MPXV-SLE	TATV-DAH68	VACV-Cop	VARV-IND3_1967	SWPV-Neb	YLDV-Davis	YMTV-Amano	DPV-W848_83	GTPV-G20LKV	LSDV-NW_LW	SPPV-A	MYXV-Lau	RFV-Kas	BPSV-AR02	ORFV-NZ2	MOCV-st1	CNPV-VR111	FWPV-Iowa	CRV-ZWE	AMEV-Moyer
N1L	1	1	1	1	1	1	1	0	0	0	1	1	1	1	1	1	0	0	0	0	0	0	0
N2L	1	1	1	1	1	1	1	1	2	1	2	1	1	1	0	0	0	0	0	0	0	0	0
C1L	1	1	0	1	2	1	1	0	0	0	0	0	0	0	0	0	0	0	0	0	0	0	0
A46R	1	1	1	1	1	1	1	0	0	0	0	0	0	0	0	0	0	0	0	0	0	0	0
A52R	0	1	1	0	1	1	1	1	1	1	1	0	0	0	1	0	0	0	0	0	0	0	0
B15R	2	3	1	3	1	3	2	2	1	1	2	2	2	2	2	2	0	0	0	0	0	0	0
K7R	1	1	0	1	1	1	1	0	0	0	0	0	0	0	0	0	0	0	0	0	0	0	0
C6L	1	1	1	1	1	1	1	0	0	0	0	0	0	0	0	0	0	0	0	0	0	0	0
m136R	0	0	0	0	0	0	0	1	1	1	1	1	1	1	1	0	0	0	0	0	0	0	0
159R	0	0	0	0	0	0	0	0	0	0	1	1	1	1	0	0	0	0	0	0	0	0	0
