# Supplementary material for: A poxvirus Bcl-2-like gene family involved in regulation of host immune response: sequence similarity and evolutionary history
Source: Virol J. 2010 Mar 15;7:59. doi: 10.1186/1743-422X-7-59 (PMC2907574; doi:10.1186/1743-422X-7-59)
Supplement: Additional file 3 — Maximum likelihood phylogenetic tree of poxvirus species (Newick format). Maximum likelihood phylogenetic tree built from concatenated alignments of sequences of proteins encoded by five single-copy conserved poxvirus genes (E9L, J3R, J6R, H6R and D5R) from every chordopoxvirus species with at least one fully sequenced genome. Protein sequences from an entomopoxvirus (AMEV-Moyer) were included to root the tree. [file 1743-422X-7-59-S3.TXT]

(((((((TATV-DAH68:0.0028533803,CMLV-CMS:0.0057317059)85:0.0000000099,VARV-IND3:0.0080219782)86:0.0008768542,ECTV-Nav:0.0097995565)24:0.0009973131,(CPXV-GRI:0.0021909684,(MPXV-SLE:0.0064312809,VACV-Cop:0.0044953600)61:0.0016852581)36:0.0005340563)100:0.1980261104,((YMTV-Amano:0.0629731317,YLDV-Davis:0.0473967615)100:0.1223771428,((RFV-Kas:0.0292640569,MYXV-Lau:0.0192873399)100:0.1392202622,((SWPV-Neb:0.1643659832,DPV-W848:0.1212072267)51:0.0236956028,((SPPV-A:0.0053041639,GTPV-G20LK:0.0064025350)94:0.0027712460,LSDV-NW:0.0028454292)100:0.1536624700)60:0.0193778264)100:0.0548232268)99:0.1120935058)97:0.1639679074,(MOCV-st1:0.3770973143,((FWPV-Iowa:0.1197365358,CNPV-VR111:0.1380478297)100:0.3450758849,(AMEV-Moyer:4.7326777520,CRV-ZWE:0.5982389501)72:0.1620877264)96:0.1293541769)96:0.1481804222)100:0.4562479857,ORFV-NZ2:0.0990625249,BPSV-AR02:0.0538248271);
